# Supplementary material for: Transcriptional insights into key genes and pathways controlling muscle lipid metabolism in broiler chickens
Source: BMC Genomics. 2019 Nov 15;20:863. doi: 10.1186/s12864-019-6221-0 (PMC6858653; doi:10.1186/s12864-019-6221-0)
Supplement: Supplementary file 1 — Additional file 1. The screened DEGs between HTG and LTG group. [file 12864_2019_6221_MOESM1_ESM.xlsx]

## Sheet: Sheet1
The screened 1200 DEGs (|log2 FC| ≥ 1;FDR<0.05) in this study
Gene.ID	Gene.Name	trend	Log2FoldChange	PValue	FDR	HTG-1	HTG-2	HTG-3	HTG-4	HTG-5	HTG-6	HTG-7	HTG-8	LTG-1	LTG-2	LTG-3	LTG-4	LTG-5	LTG-6	LTG-7	LTG-8	LTG-9
ENSGALG00000006901	AATK	up	1.02582	6.03961e-05	0.000508123	188.953	81.8447	88.641	98.444	58.196	152.053	125.032	82.1608	76.7064	24.9862	58.9523	36.1579	46.0559	39.2463	69.183	66.6309	65.0331
ENSGALG00000030677	ABCG2	up	1.02692	0.000105409	0.000809608	326.463	231.211	724.378	715.612	290.98	378.184	361.407	472.199	166.888	255.54	185.7	275.833	263.177	68.4007	259.904	220.993	235.745
ENSGALG00000008525	ABHD12	up	1.05152	3.77536e-05	0.000342205	577.741	587.236	195.391	248.95	379.393	690.088	826.856	677.149	273.655	195.346	263.32	168.393	253.307	173.805	315.998	287.624	339.101
ENSGALG00000044071	ABI3	up	1.01717	0.000701417	0.0038817	154.328	169.828	64.8128	55.848	71.6259	215.409	100.391	57.7834	71.5235	51.1081	29.4761	35.1248	63.601	87.4632	49.55	56.6363	51.0974
ENSGALG00000004364	ABR	up	1.53758	3.79225e-13	5.68566e-11	175.103	203.248	100.079	141.987	67.1492	179.345	105.867	110.15	52.8652	54.5153	50.1094	55.7865	47.1525	35.8823	46.7453	43.3101	33.6778
ENSGALG00000013826	ABRACL	up	1.32458	1.84756e-07	3.83963e-06	176.092	323.286	74.3441	115.482	102.962	142.306	116.818	130.916	64.2675	44.2937	79.5856	77.4812	51.5388	60.5514	58.899	56.6363	38.3231
ENSGALG00000019663	ACBD7	up	2.17752	3.65809e-05	0.00033403	17.8071	50.4709	11.4375	21.7713	10.0724	8.7723	16.4276	11.7373	3.10972	4.54294	11.7905	2.06617	1.09657	6.72794	0	5.55258	2.32261
ENSGALG00000041491	ACKR4	up	1.48022	0.000728694	0.00401	70.239	167.1	35.2658	63.4206	61.5535	74.0772	75.7495	236.551	16.5852	6.81441	35.3714	11.3639	20.8348	70.6433	36.4613	72.1835	46.4522
ENSGALG00000008632	ACSS1	up	1.18144	8.95403e-09	2.89146e-07	83.0997	65.4757	65.7659	53.0083	67.1492	80.9001	124.12	90.2866	27.9875	20.4432	27.5111	28.9263	47.1525	43.7316	37.3962	34.426	45.2909
ENSGALG00000006343	ACTA2	up	2.44317	9.18443e-24	1.92781e-20	1810.39	1275.41	1070.36	1859.08	936.732	1660.89	959.189	1573.7	271.582	140.831	480.461	189.054	383.799	243.327	239.336	129.93	226.454
ENSGALG00000009621	ACTB	up	1.39587	3.9931e-08	1.03475e-06	8396.04	23874.8	8070.14	9114.59	5695.37	10428.3	7473.65	5849.67	2316.74	2810.94	5548.39	4082.74	4540.89	3730.64	3212.33	3676.92	3813.73
ENSGALG00000041634	ACTG2	up	2.03185	5.60975e-08	1.37833e-06	86.0675	32.0558	60.0471	169.437	44.7662	83.8242	62.0598	83.0637	33.1703	9.08588	37.3364	4.13233	21.9314	17.9412	19.633	17.7682	9.29044
ENSGALG00000042458	ACTN1	up	1.59936	1.9373e-09	7.90172e-08	650.948	1557.78	360.283	491.273	396.181	795.356	574.053	418.93	224.936	143.103	337.01	184.922	281.818	187.261	179.502	214.329	195.099
ENSGALG00000035635	ACVRL1	up	1.1714	3.49441e-08	9.25106e-07	363.067	192.335	506.112	530.083	334.627	377.209	260.104	340.38	146.157	160.139	174.892	189.054	191.9	71.7647	190.721	194.34	130.066
ENSGALG00000004170	ADA	up	1.10213	4.56223e-11	3.01347e-09	510.47	636.342	326.923	344.554	542.79	622.834	350.455	463.17	203.168	204.432	162.119	239.675	241.245	177.169	285.146	199.893	277.552
ENSGALG00000041255	ADAM12	up	2.1264	0.000759964	0.00414482	7.91426	35.466	4.76565	6.62604	10.0724	17.5446	6.38851	9.02866	3.10972	1.13573	8.84284	1.03308	0	4.48529	0	5.55258	1.16131
ENSGALG00000030602	ADAM33	up	1.09417	0.00531654	0.0198598	85.0783	380.578	84.8285	91.8179	38.0512	83.8242	81.2254	50.5605	30.0606	34.072	89.4109	94.0106	38.3799	38.125	57.0292	48.8627	42.9683
ENSGALG00000033157	ADAMTS10	up	1.41798	7.886e-06	9.05227e-05	54.4105	60.7015	37.172	43.5425	14.549	38.988	38.3311	19.863	12.4389	7.95014	16.7031	21.6947	25.2211	12.3346	6.54434	14.4367	12.7744
ENSGALG00000001407	ADAMTS15	up	1.1003	5.88207e-05	0.000498129	334.377	111.172	103.891	127.788	101.843	214.434	264.667	113.761	93.2916	46.5651	94.3236	70.2496	93.2084	124.467	56.0943	79.9571	61.5492
ENSGALG00000008164	ADAMTS7	up	1.15691	0.000989201	0.00512313	24.7321	41.6044	48.6096	39.7562	19.0256	39.9627	43.8069	18.9602	21.768	6.81441	10.8079	9.29775	33.9936	5.60661	18.6981	24.4313	8.12914
ENSGALG00000003319	ADAP2	up	1.47448	8.56626e-05	0.000684416	17.8071	83.2088	23.8282	19.8781	14.549	26.3169	31.0299	26.1831	10.3657	13.6288	15.7206	13.4301	7.67598	3.36397	12.1538	14.4367	8.12914
ENSGALG00000013060	ADCY2	up	1.84954	0.00181822	0.00838123	3.95713	21.1432	8.57816	9.46577	2.23831	3.8988	28.292	9.02866	3.10972	1.13573	0.982538	6.1985	1.09657	2.24265	6.54434	1.11052	4.64522
ENSGALG00000007045	ADGRA1	up	1.39118	2.80456e-05	0.000267233	13.8499	25.9175	28.5939	17.0384	41.4087	55.5579	51.1081	27.9888	9.32916	5.67867	11.7905	15.4962	7.67598	8.97058	19.633	13.3262	19.7422
ENSGALG00000037939	ADGRG1	up	1.26262	7.60854e-09	2.50095e-07	1186.15	429.685	641.456	549.015	954.638	1648.22	1003.91	920.02	464.385	329.363	343.888	295.462	472.621	446.287	388.921	359.807	336.778
ENSGALG00000016511	ADGRG2	up	1.86434	0.000518035	0.00303126	12.8607	23.1893	0.953129	11.3589	6.71492	28.2663	31.0299	16.2516	3.10972	1.13573	2.94761	7.23158	4.38628	3.36397	12.1538	2.22103	3.48392
ENSGALG00000013803	ADGRG6	up	2.05854	7.70709e-09	2.52358e-07	16.8178	34.784	15.2501	16.0918	12.3107	21.4434	30.1173	21.6688	3.10972	1.13573	4.91269	7.23158	5.48285	6.72794	2.80472	6.66309	8.12914
ENSGALG00000008890	ADGRL4	up	1.23394	1.67612e-07	3.51818e-06	396.702	180.74	407.939	269.774	314.482	699.835	545.761	346.701	174.144	118.116	112.992	151.863	146.94	204.081	154.259	267.634	182.325
ENSGALG00000005554	ADIPOQ	up	1.51133	1.92883e-12	2.30409e-10	2631.49	1231.08	1816.66	2488.55	1641.8	3147.31	1841.72	2130.76	704.87	692.798	603.278	814.069	912.346	297.151	1063.92	751.819	839.624
ENSGALG00000006642	ADORA2A	up	1.03284	0.000270845	0.00177578	18.7964	41.6044	27.6407	17.0384	15.6682	28.2663	24.6414	24.3774	15.5486	3.4072	16.7031	12.397	10.9657	15.6985	13.0887	12.2157	9.29044
ENSGALG00000001416	ADRA1B	up	1.14958	0.00149433	0.00717525	28.6892	30.0097	20.9688	9.46577	19.0256	66.2796	23.7288	32.5032	15.5486	11.3573	11.7905	11.3639	17.5451	2.24265	19.633	14.4367	12.7744
ENSGALG00000023521	ADRA2A	up	2.85224	1.01045e-06	1.61903e-05	8.90354	19.0971	5.71877	10.4123	12.3107	17.5446	52.0207	10.8344	4.14629	0	0.982538	1.03308	1.09657	57.1875	1.86981	4.44206	1.16131
ENSGALG00000015608	ADRA2C	up	3.41204	0.000380214	0.00234726	9.89282	0.682039	0.953129	6.62604	8.95323	3.8988	1.82529	8.12579	0	1.13573	0	0	0	2.24265	0.934905	0	0
ENSGALG00000008949	ADRB1	up	1.05182	7.3703e-06	8.58777e-05	38.582	23.1893	32.4064	34.0768	21.2639	41.9121	26.4667	22.5716	11.4023	11.3573	14.7381	16.5293	15.352	19.0625	10.284	12.2157	19.7422
ENSGALG00000041834	AEBP1	up	1.36732	6.82558e-12	6.47021e-10	833.965	593.374	382.205	721.292	358.129	793.406	729.203	459.559	176.217	168.089	321.29	273.767	282.915	162.592	238.401	256.529	243.874
ENSGALG00000039628	AFAP1L1	up	1.00308	0.00174562	0.00811657	88.0461	102.988	224.938	236.644	57.0769	107.217	90.3518	55.0748	46.6458	72.687	82.5332	74.382	78.953	21.3051	49.55	72.1835	41.807
ENSGALG00000008999	AFAP1L2	up	1.12895	3.22323e-05	0.00030031	92.0032	87.301	219.22	213.926	70.5067	107.217	104.041	81.2579	58.0481	45.4294	73.6903	74.382	51.5388	24.6691	50.4849	77.7361	45.2909
ENSGALG00000005407	AGL	down	-1.07187	1.37939e-15	3.82403e-13	14568.2	8560.95	16510.1	14727.8	20223.1	16241.4	11532.2	13173.7	31638.3	29481.4	30944	31608.2	33128.5	26025.9	26626.1	31147.7	32624.5					糖原降解
ENSGALG00000011571	AGPAT4	up	1.28738	0.00286705	0.0120946	9.89282	62.7476	20.0157	16.0918	8.95323	15.5952	15.515	9.93152	7.25601	3.4072	7.8603	8.26466	15.352	5.60661	10.284	7.77361	8.12914
ENSGALG00000039193	AGRN	up	1.2467	4.66273e-11	3.05846e-09	257.213	175.966	379.345	396.616	243.976	251.473	359.582	231.134	121.279	101.08	137.555	132.235	139.264	63.9154	127.147	157.693	106.84
ENSGALG00000038512	AGTR1	up	1.53033	3.19784e-05	0.000298513	195.878	96.1675	58.1409	46.3823	219.354	282.663	278.357	288.917	71.5235	27.2576	49.1269	60.9519	42.7662	43.7316	58.899	85.5097	131.227
ENSGALG00000005936	AGTR2	up	1.11717	1.02755e-07	2.30149e-06	82.1104	60.0194	52.4221	105.07	63.7918	106.242	76.6621	99.3152	26.9509	21.579	45.1967	54.7534	39.4765	25.7904	37.3962	39.9786	42.9683
ENSGALG00000004623	AGTRAP	up	1.02764	1.89783e-06	2.72047e-05	135.532	167.1	122.954	120.215	152.205	179.345	304.823	175.156	78.7795	68.1441	52.0745	69.2166	64.6976	141.287	97.2301	86.6202	91.7431
ENSGALG00000029834	AIF1L	up	1.03262	2.49614e-12	2.887e-10	695.465	802.078	851.144	776.193	527.122	887.952	663.493	635.618	349.325	285.069	363.539	461.788	319.102	222.022	459.038	409.78	340.262
ENSGALG00000031652	AK5	up	3.23595	2.24446e-06	3.14374e-05	13.8499	6.13835	11.4375	10.4123	4.47662	6.8229	4.56322	4.51433	1.03657	1.13573	1.96508	0	1.09657	0	0.934905	1.11052	0
ENSGALG00000037031	AKNA	up	1.22577	0.00223503	0.00988837	59.3569	165.053	38.1252	36.9165	21.2639	30.2157	37.4184	18.0573	14.512	10.2216	33.4063	28.9263	27.4142	16.8198	26.1773	17.7682	20.9035
ENSGALG00000013072	AKR1B10L2	up	2.05966	5.59637e-07	9.99118e-06	45.507	43.6505	16.2032	42.596	10.0724	20.4687	73.9242	22.5716	6.21944	3.4072	6.87776	15.4962	7.67598	6.72794	14.0236	9.99464	3.48392
ENSGALG00000012834	AKR1D1	up	1.94915	0.00211472	0.00945433	12.8607	25.2354	1.90626	5.67946	19.0256	62.3808	281.094	54.172	9.32916	19.3075	11.7905	15.4962	12.0623	11.2132	10.284	22.2103	23.2261
ENSGALG00000026077	ALDOC	up	2.14011	1.45537e-06	2.18424e-05	369.002	2683.82	366.002	491.273	288.742	777.811	762.058	271.763	115.06	77.23	218.123	152.896	128.299	496.746	124.342	125.488	96.3883
ENSGALG00000008539	ALG12	up	1.10857	6.00501e-06	7.20258e-05	182.028	392.172	125.813	196.888	142.133	197.864	175.228	114.664	57.0115	70.4156	129.695	126.036	96.4981	57.1875	76.6622	89.9518	94.0657
ENSGALG00000005857	ALOX5	up	1.03107	0.00122114	0.00610277	48.4748	40.9223	12.3907	20.8247	38.0512	55.5579	57.4966	39.7261	16.5852	9.08588	31.4412	8.26466	21.9314	26.9117	20.5679	15.5472	22.0648
ENSGALG00000026781	ALOX5AP	up	1.33686	2.81893e-05	0.000268255	96.9496	167.1	27.6407	50.1686	66.0301	117.939	82.138	47.8519	38.3532	17.036	28.4936	45.4557	33.9936	44.8529	42.0707	22.2103	19.7422
ENSGALG00000034009	AMPD2	up	1.03168	0.000135961	0.00100134	73.2069	209.386	59.094	75.7261	78.3408	79.9254	131.421	54.172	37.3166	30.6648	67.7951	45.4557	42.7662	61.6728	47.6802	34.426	52.2587
ENSGALG00000036189	angiopoietin-2	up	1.13466	2.04713e-06	2.91176e-05	276.01	333.517	196.345	157.132	176.826	239.776	136.897	160.71	88.1087	45.4294	128.712	78.5143	86.629	172.684	71.0528	108.831	80.13
ENSGALG00000029983	ANGPT1	up	2.31849	0.0001097	0.000838614	18.7964	56.6092	12.3907	17.0384	1.11915	12.6711	8.2138	10.8344	2.07315	2.27147	11.7905	2.06617	4.38628	2.24265	2.80472	2.22103	1.16131
ENSGALG00000040755	ANGPT4	up	1.59989	1.07692e-07	2.39021e-06	263.149	165.735	583.315	498.846	207.043	272.916	171.577	278.083	80.8527	87.4516	108.079	122.937	108.56	25.7904	117.798	162.135	91.7431
ENSGALG00000004290	ANGPTL1	up	1.31782	7.24345e-11	4.47177e-09	158.285	129.587	88.641	127.788	118.63	183.244	200.782	183.282	59.0847	38.615	53.057	40.2902	72.3736	42.6103	83.2066	73.294	74.3235
ENSGALG00000000927	ANGPTL2	up	1.0785	2.69076e-05	0.000258064	1294.97	1060.57	495.627	765.781	463.33	1236.89	654.366	1017.53	355.545	303.241	517.797	592.99	491.263	150.257	336.566	477.522	498.2
ENSGALG00000017191	ANGPTL5	up	1.86348	0.00173316	0.00807141	25.7213	58.6554	13.3438	6.62604	6.71492	80.9001	42.8943	40.629	1.03657	0	13.7555	10.3308	21.9314	3.36397	7.47924	8.88412	18.5809
ENSGALG00000032723	ANKRD13B	up	1.07529	1.76086e-05	0.000180776	84.089	100.942	84.8285	76.6727	54.8385	61.4061	58.4092	28.8917	30.0606	38.615	49.1269	38.2241	32.8971	20.1838	41.1358	25.5419	17.4196
ENSGALG00000035266	ANOS1	down	-1.01656	0.00151214	0.00724889	5.93569	10.2306	5.71877	14.1987	11.1915	11.6964	13.6897	18.0573	31.0972	12.4931	22.5984	27.8932	27.4142	6.72794	34.5915	22.2103	20.9035
ENSGALG00000027501	ANPEP	up	1.42838	4.44789e-09	1.58623e-07	721.187	290.549	974.098	973.081	511.453	769.039	303.911	617.56	270.546	193.075	217.141	222.113	287.301	148.015	219.703	363.139	235.745
ENSGALG00000043675	ANTXR2	up	1.12405	1.08434e-09	4.7701e-08	246.331	151.413	128.672	218.659	143.252	247.574	255.54	169.739	75.6698	62.4654	100.219	82.6466	121.719	65.0367	104.709	107.72	84.7753
ENSGALG00000015148	ANXA1	up	1.94547	1.92658e-11	1.46395e-09	297.774	633.614	141.063	231.911	91.7706	330.423	371.446	208.562	62.1944	61.3297	98.2538	82.6466	101.981	72.886	60.7688	58.8573	75.4848
ENSGALG00000003770	ANXA2	up	1.63222	7.42429e-12	6.8607e-10	1155.48	1954.04	673.862	1034.61	655.824	1796.37	1615.38	681.664	382.495	256.676	504.042	369.844	563.637	328.548	342.175	345.37	379.747
ENSGALG00000011885	ANXA5	up	1.26788	1.03747e-19	7.62174e-17	1042.7	1254.95	766.316	955.096	721.854	1272.96	975.617	851.403	313.045	298.698	462.775	429.763	484.684	400.312	374.897	450.869	449.425
ENSGALG00000005299	ANXA7	up	1.18314	7.55819e-14	1.3543e-11	175.103	242.124	122.001	165.651	152.205	219.308	169.752	162.516	71.5235	61.3297	79.5856	67.1504	108.56	62.7941	94.4254	83.2887	69.6783
ENSGALG00000015111	APBA1	up	1.33283	0.00576647	0.0211236	8.90354	13.6408	8.57816	5.67946	6.71492	16.5699	17.3402	5.4172	8.29258	1.13573	3.93015	5.16542	2.19314	10.0919	2.80472	0	3.48392
ENSGALG00000003930	APBA2	up	1.91791	0.0010329	0.00529769	5.93569	16.3689	2.85939	7.57261	5.59577	6.8229	29.2046	8.12579	5.18286	2.27147	2.94761	0	3.28971	4.48529	0	4.44206	2.32261
ENSGALG00000050840	APCDD1	up	2.39924	0.000129517	0.000962565	9.89282	7.50243	30.5001	26.5041	5.59577	16.5699	192.568	9.02866	5.18286	4.54294	6.87776	10.3308	10.9657	2.24265	7.47924	6.66309	9.29044
ENSGALG00000007543	APCDD1L	up	1.78332	5.26426e-05	0.000454245	22.7535	8.18447	11.4375	22.7178	10.0724	8.7723	8.2138	10.8344	4.14629	0	4.91269	6.1985	4.38628	3.36397	6.54434	2.22103	1.16131
ENSGALG00000054286	APLN	up	1.48073	0.0033031	0.0135188	74.1962	24.5534	104.844	70.0467	12.3107	30.2157	10.9517	11.7373	5.18286	10.2216	28.4936	18.5955	24.1245	2.24265	16.8283	16.6577	13.9357
ENSGALG00000007114	APOA1	up	1.03255	0.000945293	0.00494982	13496.8	32619.2	4646.5	10438.8	5584.58	14400.2	20508	13776.8	6682.79	5942.16	5327.32	6022.87	3596.75	11052.9	8867.58	9181.74	6830.8
ENSGALG00000005209	AQP1	up	2.32471	2.22005e-09	8.8639e-08	186.974	546.313	135.344	197.835	141.013	290.461	469.099	185.99	45.6092	30.6648	106.114	22.7278	59.2147	128.952	37.3962	35.5365	17.4196
ENSGALG00000002452	AQP3	up	1.27636	4.07812e-09	1.47223e-07	2104.2	795.939	2444.78	2252.85	2270.76	2185.28	2467.79	2282.45	535.908	776.843	768.344	895.683	827.91	1509.3	626.386	1084.97	779.236
ENSGALG00000041373	ARAP2	up	2.02431	0.00118534	0.00595627	5.93569	73.6602	11.4375	3.78631	7.83408	11.6964	25.554	3.61146	6.21944	1.13573	5.89523	3.09925	7.67598	7.84926	4.67453	2.22103	1.16131
ENSGALG00000002562	ARAP3	up	1.10413	3.96339e-05	0.000356827	472.877	279.636	847.332	741.17	397.3	614.061	310.299	312.392	256.034	173.767	285.918	301.66	344.323	86.3419	252.424	202.114	176.518
ENSGALG00000007609	ARHGAP19	up	2.06151	1.63851e-06	2.43424e-05	18.7964	394.219	21.922	35.9699	14.549	27.2916	41.9816	18.0573	5.18286	2.27147	16.7031	8.26466	7.67598	3.36397	0.934905	3.33155	3.48392
ENSGALG00000035194	ARHGAP25	up	1.3421	0.00407964	0.0159718	90.0247	349.204	83.8754	109.803	22.3831	58.482	32.8552	36.1146	19.6949	24.9862	63.8649	69.2166	57.0216	15.6985	43.0056	32.205	22.0648
ENSGALG00000044230	ARHGAP27	up	1.28256	0.00258719	0.0110989	71.2283	312.374	72.4378	61.5275	30.2172	57.5073	55.6713	34.3089	43.5361	22.7147	69.7602	42.3564	32.8971	15.6985	42.0707	36.647	16.2583
ENSGALG00000016602	ARHGAP6	up	1.30557	1.17094e-05	0.000127441	78.1533	53.199	31.4533	40.7028	58.196	112.091	62.0598	48.7548	29.024	5.67867	27.5111	21.6947	27.4142	31.397	39.266	15.5472	22.0648
ENSGALG00000019261	ARHGAP8	up	1.52056	0.00125323	0.00623139	20.7749	12.2767	25.7345	19.8781	22.3831	67.2543	19.1655	27.086	14.512	2.27147	1.96508	10.3308	9.86912	29.1544	3.73962	7.77361	4.64522
ENSGALG00000016350	ARHGEF10	up	1.29256	2.12017e-05	0.000212785	75.1854	35.466	49.5627	46.3823	175.707	64.3302	147.848	90.2866	31.0972	30.6648	23.5809	25.8271	36.1868	533.75	46.7453	36.647	33.6778
ENSGALG00000010352	ARHGEF26	up	1.34892	0.00239273	0.0104209	4.94641	17.051	4.76565	5.67946	7.83408	9.747	6.38851	9.93152	4.14629	4.54294	1.96508	4.13233	1.09657	3.36397	3.73962	3.33155	3.48392
ENSGALG00000014923	ARHGEF28	up	1.03889	0.00385119	0.0153058	14.8392	15.0049	33.3595	23.6644	20.1448	35.0892	52.0207	17.1545	25.9143	4.54294	9.82538	8.26466	8.77255	22.4265	14.0236	8.88412	12.7744
ENSGALG00000005481	ARHGEF3	up	1.10379	0.000129649	0.000963058	109.81	329.425	75.2972	76.6727	96.2472	85.7736	109.517	91.1895	49.7555	42.0222	93.3411	61.985	51.5388	44.8529	55.1594	59.9678	52.2587
ENSGALG00000007608	ARHGEF9	up	1.18542	1.86894e-07	3.87858e-06	168.178	139.818	277.361	285.866	221.592	273.891	168.839	150.779	86.0356	62.4654	96.2887	103.308	130.492	34.761	118.733	104.388	96.3883
ENSGALG00000027757	ARL4A	up	1.15224	0.000164109	0.00116825	879.472	536.083	316.439	426.906	737.522	1277.83	900.78	656.384	383.532	146.51	199.455	133.268	293.881	644.761	311.323	379.796	408.779
ENSGALG00000031527	ARL8BL	up	1.10686	0.000288745	0.0018706	53.4212	10.2306	59.094	46.3823	36.9321	59.4567	60.2345	52.3662	22.8046	15.9003	31.4412	17.5624	28.5108	14.5772	15.8934	15.5472	34.8392
ENSGALG00000032588	ARPC1B	up	1.19925	4.24058e-11	2.84506e-09	609.398	3118.28	470.846	529.136	384.989	603.34	413.428	436.987	190.729	160.139	357.644	199.385	206.155	124.467	219.703	188.788	200.906
ENSGALG00000020927	ARPC5	up	1.44788	1.08812e-06	1.73027e-05	698.433	2524.91	495.627	570.786	440.947	654.024	789.437	538.108	257.07	253.269	405.788	328.52	294.977	408.162	306.649	273.187	241.551
ENSGALG00000033286	ARSJ	up	1.32692	0.000103452	0.00079666	53.4212	17.733	13.3438	23.6644	12.3107	37.0386	27.3793	30.6974	15.5486	3.4072	9.82538	8.26466	12.0623	16.8198	11.2189	8.88412	10.4517
ENSGALG00000043373	ARVCF	down	-1.00867	4.1595e-08	1.06845e-06	83.0997	60.7015	143.922	97.4974	98.4855	96.4953	114.081	70.4235	261.216	173.767	123.8	228.311	171.065	209.687	142.106	195.451	222.971
ENSGALG00000037618	ASAP1	up	1.40138	0.00305563	0.012712	18.7964	126.177	25.7345	17.985	16.7873	32.1651	14.6023	10.8344	18.6583	9.08588	15.7206	3.09925	16.4485	11.2132	10.284	14.4367	13.9357
ENSGALG00000016419	ASAP2	up	1.12874	0.00498489	0.0188771	27.6999	14.3228	25.7345	17.0384	2.23831	11.6964	23.7288	10.8344	13.4754	5.67867	7.8603	7.23158	10.9657	8.97058	7.47924	3.33155	3.48392
ENSGALG00000011250	ASIC4	up	1.85724	0.000189071	0.0013166	24.7321	6.82039	44.7971	34.0768	19.0256	15.5952	8.2138	6.32006	1.03657	3.4072	6.87776	9.29775	6.57941	1.12132	8.41415	8.88412	3.48392
ENSGALG00000002576	ASL2	up	1.45469	0.00069283	0.00384286	205.771	210.75	67.6722	91.8179	214.878	271.941	473.662	135.43	60.1212	27.2576	45.1967	38.2241	59.2147	269.117	37.3962	92.1728	58.0653
ENSGALG00000011572	ASPG	up	2.07237	3.98551e-05	0.000358599	57.3784	201.201	20.9688	21.7713	74.9833	119.888	171.577	73.1321	11.4023	11.3573	34.3888	7.23158	21.9314	71.7647	8.41415	7.77361	24.3874
ENSGALG00000023689	ASS1	up	1.79894	2.81769e-06	3.80169e-05	144.435	527.898	56.2346	97.4974	108.558	193.965	331.29	147.167	74.6333	31.8006	81.5506	40.2902	31.8005	111.011	68.2481	42.1996	38.3231
ENSGALG00000007038	ASTN2	up	2.32975	0.000409523	0.00249156	3.95713	15.6869	3.81252	6.62604	2.23831	5.8482	14.6023	2.7086	2.07315	0	2.94761	1.03308	2.19314	1.12132	1.86981	1.11052	0
ENSGALG00000015196	ASXL3	up	1.15819	0.00336812	0.0137123	14.8392	10.2306	11.4375	6.62604	13.4298	9.747	30.1173	15.3487	9.32916	5.67867	7.8603	4.13233	12.0623	1.12132	4.67453	4.44206	6.96783
ENSGALG00000012339	ATL1	up	1.10199	4.9999e-06	6.20469e-05	99.9175	143.91	109.61	142.933	44.7662	139.382	103.129	83.9665	47.6824	34.072	72.7078	45.4557	48.249	43.7316	69.183	67.7414	25.5487
ENSGALG00000014192	ATP10D	up	1.4937	1.1574e-06	1.82269e-05	50.4534	94.1214	32.4064	32.1836	36.9321	52.6338	66.623	40.629	15.5486	5.67867	27.5111	18.5955	26.3177	15.6985	14.9585	28.8734	9.29044
ENSGALG00000001564	ATP2A3	up	2.07196	1.76041e-05	0.000180776	82.1104	629.522	144.876	112.643	39.1704	60.4314	58.4092	46.949	32.1338	31.8006	74.6729	35.1248	26.3177	23.5478	41.1358	33.3155	16.2583
ENSGALG00000016446	ATP6V1C2	up	2.41947	0.000582606	0.00334384	12.8607	264.631	4.76565	7.57261	22.3831	31.1904	52.0207	9.93152	21.768	0	8.84284	11.3639	14.2554	6.72794	12.1538	5.55258	4.64522
ENSGALG00000009497	AVPR2	up	2.61126	0.00179136	0.00829045	42.5391	4.09223	3.81252	17.985	0	12.6711	7.30116	23.4745	3.10972	0	0.982538	2.06617	2.19314	11.2132	0	0	1.16131
ENSGALG00000015075	B3GAT1L	up	1.58687	0.000402768	0.00246065	15.8285	10.9126	31.4533	74.7796	13.4298	16.5699	16.4276	11.7373	7.25601	2.27147	7.8603	12.397	12.0623	3.36397	11.2189	7.77361	6.96783
ENSGALG00000021345	B3GNT9	up	1.24902	4.98479e-05	0.000433126	32.6463	26.5995	46.7033	48.2754	17.9065	20.4687	30.1173	14.4459	15.5486	5.67867	9.82538	14.4632	12.0623	11.2132	14.0236	21.0998	8.12914
ENSGALG00000002022	B4GALT1	up	1.19859	1.06825e-08	3.31135e-07	106.842	171.874	100.079	102.23	54.8385	105.268	120.469	76.7436	62.1944	59.0582	43.2317	40.2902	48.249	30.2757	36.4613	51.0837	41.807
ENSGALG00000034932	BACE2	up	2.00949	1.32119e-06	2.01163e-05	20.7749	32.0558	30.5001	14.1987	3.35746	21.4434	30.1173	28.8917	3.10972	2.27147	10.8079	5.16542	2.19314	5.60661	4.67453	7.77361	9.29044
ENSGALG00000015605	BACH2	down	-1.33475	0.000154219	0.00111021	26.7106	14.3228	12.3907	19.8781	3.35746	19.494	39.2437	25.2802	83.9624	54.5153	32.4237	25.8271	40.5731	94.1911	54.2245	41.0891	30.1939
ENSGALG00000042538	BAIAP2	up	1.43273	5.67284e-12	5.67014e-10	333.388	220.981	211.595	208.247	205.924	442.514	217.209	204.048	98.4744	52.2438	91.376	63.0181	84.4358	97.5551	115.928	129.93	118.453
ENSGALG00000012292	BANK1	up	1.7378	0.00165563	0.00780684	20.7749	130.951	20.9688	21.7713	7.83408	18.5193	21.9035	9.02866	5.18286	6.81441	18.6682	15.4962	8.77255	4.48529	18.6981	3.33155	3.48392
ENSGALG00000012952	BASP1	up	2.03461	1.43864e-05	0.000152951	106.842	686.131	102.938	87.0851	51.4811	103.318	169.752	35.2118	34.2069	20.4432	91.376	44.4226	25.2211	42.6103	39.266	38.868	32.5165
ENSGALG00000010323	BATF	down	-1.12114	0.00536794	0.020018	18.7964	210.068	21.922	24.611	24.6214	16.5699	11.8644	25.2802	149.267	37.4793	37.3364	11.3639	33.9936	22.4265	19.633	39.9786	67.3557
ENSGALG00000013297	BBOX1	down	-1.12376	3.8254e-06	4.94777e-05	989.282	424.228	777.753	635.153	728.569	771.963	358.669	731.321	1807.78	984.682	544.326	1123.99	1503.4	1724.59	1767.91	2238.8	1581.7
ENSGALG00000007796	BCAS1	up	2.27647	7.43717e-14	1.3543e-11	78.1533	34.1019	51.469	90.8714	50.3619	32.1651	52.9334	57.7834	9.32916	4.54294	12.773	3.09925	10.9657	16.8198	17.7632	14.4367	13.9357
ENSGALG00000050352	BCL2L15	up	1.14767	0.00028274	0.00184063	12.8607	22.5073	16.2032	10.4123	16.7873	21.4434	11.8644	22.5716	8.29258	4.54294	8.84284	14.4632	6.57941	3.36397	8.41415	5.55258	8.12914
ENSGALG00000006695	BCR	up	1.04515	1.44074e-05	0.000152954	55.3998	66.8398	40.9845	24.611	55.9577	44.8362	34.6805	40.629	35.2435	14.7646	25.546	18.5955	15.352	26.9117	23.3726	24.4313	13.9357
ENSGALG00000020386	BDKRB1	up	1.60226	7.98532e-11	4.86839e-09	85.0783	87.983	109.61	48.2754	161.158	126.711	99.4782	172.447	45.6092	53.3795	18.6682	36.1579	27.4142	35.8823	32.7217	43.3101	37.1618
ENSGALG00000005266	BEAN1	up	1.12452	0.00155356	0.00741839	197.856	47.7427	61.0003	90.8714	191.375	193.965	209.908	54.172	84.999	28.3934	27.5111	61.985	83.3393	84.0992	30.8519	61.0784	77.8074
ENSGALG00000043605	BEST4	up	1.62786	1.78616e-06	2.59329e-05	24.7321	14.3228	19.0626	23.6644	16.7873	32.1651	28.292	7.22293	10.3657	6.81441	6.87776	4.13233	8.77255	5.60661	8.41415	5.55258	3.48392
ENSGALG00000029494	BGLAP	up	1.20948	0.000176143	0.00123831	23.7428	46.3786	18.1095	57.7412	22.3831	34.1145	25.554	27.086	7.25601	13.6288	14.7381	15.4962	31.8005	7.84926	11.2189	13.3262	9.29044
ENSGALG00000036095	BICC1	up	1.34619	1.96386e-05	0.000198863	217.642	75.0243	48.6096	68.1535	89.5323	150.104	212.646	107.441	71.5235	27.2576	40.284	23.7609	31.8005	68.4007	54.2245	51.0837	60.3879
ENSGALG00000005762	BIRC7	up	1.79824	0.00291811	0.0122607	10.8821	5.45631	0.953129	4.73288	6.71492	28.2663	17.3402	8.12579	3.10972	3.4072	4.91269	3.09925	3.28971	6.72794	0.934905	0	1.16131
ENSGALG00000000141	BLB1	up	1.55999	5.95145e-05	0.000502406	460.016	2084.31	291.657	498.846	322.316	524.389	334.941	244.677	161.705	138.56	360.591	333.686	126.105	196.232	208.484	201.003	90.5818
ENSGALG00000030940	BLB2	up	1.75148	1.43323e-09	6.01669e-08	1292.99	1501.85	358.377	1078.15	680.446	1448.4	1599.87	937.175	347.252	174.903	230.896	308.892	387.089	333.033	492.695	147.699	550.459
ENSGALG00000000424	BNAS2	up	1.29757	7.27357e-08	1.71542e-06	391.756	888.015	279.267	435.425	260.763	375.26	449.021	250.997	124.389	135.152	268.233	158.062	163.389	126.709	204.744	194.34	149.808
ENSGALG00000016931	BORA	up	1.87435	0.00120366	0.00603187	8.90354	158.915	20.9688	17.985	16.7873	9.747	26.4667	6.32006	6.21944	14.7646	14.7381	4.13233	7.67598	4.48529	6.54434	15.5472	8.12914
ENSGALG00000014509	BST1	up	1.57074	5.76481e-06	6.95421e-05	26.7106	56.6092	32.4064	19.8781	15.6682	18.5193	39.2437	25.2802	9.32916	12.4931	7.8603	15.4962	7.67598	7.84926	17.7632	2.22103	8.12914
ENSGALG00000028978	BTBD19	up	1.37167	0.00483076	0.0184073	11.8714	61.3835	19.0626	15.1452	8.95323	2.9241	15.515	9.93152	9.32916	6.81441	5.89523	8.26466	6.57941	12.3346	6.54434	5.55258	2.32261
ENSGALG00000036892	BUB1B	up	3.05706	4.38604e-06	5.5941e-05	35.6142	509.483	9.53129	12.3055	16.7873	30.2157	94.0024	63.2006	5.18286	7.95014	31.4412	5.16542	5.48285	15.6985	14.9585	4.44206	13.9357
ENSGALG00000007950	C11orf1	down	-1.83962	0.00507546	0.0191657	0.989282	0.682039	0.953129	0	4.47662	1.9494	0	1.80573	2.07315	3.4072	3.93015	6.1985	3.28971	2.24265	3.73962	8.88412	8.12914
ENSGALG00000026311	C12orf75	up	2.0002	0.00447087	0.0172779	14.8392	77.0704	16.2032	5.67946	11.1915	13.6458	28.292	10.8344	0	0	27.5111	2.06617	5.48285	4.48529	4.67453	4.44206	1.16131
ENSGALG00000052643	C15orf48	up	1.49259	0.00010131	0.00078386	119.703	514.939	82.9222	76.6727	67.1492	125.736	76.6621	89.3837	53.9018	43.1579	81.5506	42.3564	27.4142	69.522	51.4198	59.9678	32.5165
ENSGALG00000043690	C1H2ORF40	up	1.50767	4.72787e-10	2.3233e-08	202.803	139.818	227.798	344.554	108.558	234.903	114.993	183.282	51.8286	59.0582	64.8475	99.176	88.8221	34.761	80.4018	62.1889	74.3235
ENSGALG00000051443	C1orf216	up	1.64401	6.54586e-10	3.07279e-08	46.4963	42.2864	46.7033	27.4507	52.6002	45.8109	52.0207	32.5032	16.5852	14.7646	19.6508	21.6947	9.86912	5.60661	14.0236	17.7682	3.48392
ENSGALG00000021569	C1QA	up	1.33299	1.31959e-06	2.01128e-05	218.631	436.505	88.641	194.995	137.656	205.662	194.393	165.224	47.6824	48.8366	120.852	89.8782	98.6912	115.496	75.7273	84.3992	52.2587
ENSGALG00000004771	C1QB	up	1.0508	0.000134103	0.000990635	92.9925	260.539	72.4378	81.4056	69.3875	115.989	94.915	78.5493	47.6824	32.9363	61.8999	59.9188	59.2147	58.3088	50.4849	73.294	27.8713
ENSGALG00000029669	C1QC	up	1.38889	8.35303e-06	9.53621e-05	130.585	242.124	47.6565	70.0467	77.2216	111.116	136.897	125.498	22.8046	29.5291	57.9697	63.0181	54.8285	78.4926	38.3311	34.426	25.5487
ENSGALG00000027232	C1QTNF2	up	1.43227	3.65577e-07	6.96682e-06	244.353	117.311	104.844	191.209	174.588	260.245	246.414	176.962	34.2069	22.7147	85.4808	72.3158	114.043	58.3088	56.0943	116.604	72.0009
ENSGALG00000008080	C1QTNF4	up	1.77931	2.22312e-06	3.11682e-05	15.8285	49.7888	15.2501	21.7713	15.6682	22.4181	8.2138	20.7659	6.21944	9.08588	5.89523	6.1985	4.38628	3.36397	8.41415	5.55258	6.96783
ENSGALG00000006758	C1QTNF5	up	1.20693	6.9554e-07	1.19248e-05	113.767	77.0704	101.032	183.636	55.9577	116.964	81.2254	72.2293	37.3166	42.0222	44.2142	53.7203	50.4422	16.8198	49.55	53.3047	42.9683
ENSGALG00000014515	C1QTNF7	up	1.59852	1.67146e-08	4.92161e-07	23.7428	31.3738	15.2501	37.8631	50.3619	30.2157	33.7678	28.8917	10.3657	4.54294	15.7206	10.3308	13.1588	6.72794	9.34905	14.4367	8.12914
ENSGALG00000014659	C1R	up	1.26669	0.000199358	0.00137778	103.875	302.825	79.1097	98.444	52.6002	106.242	194.393	198.63	25.9143	28.3934	95.3062	74.382	46.0559	93.0698	45.8104	76.6256	46.4522
ENSGALG00000014603	C1S	up	1.50272	0.00204244	0.00921955	125.639	611.107	92.4535	171.33	64.9109	115.015	217.209	628.395	31.0972	37.4793	132.643	67.1504	72.3736	263.511	45.8104	116.604	38.3231
ENSGALG00000047637	C21orf58	down	-1.32372	0.00643931	0.0229978	7.91426	2.04612	4.76565	8.51919	0	4.8735	0.912644	2.7086	9.32916	12.4931	6.87776	5.16542	23.028	7.84926	7.47924	8.88412	8.12914
ENSGALG00000014835	C7	up	1.53547	0.000495084	0.00292113	129.596	553.816	81.9691	197.835	90.6515	242.7	398.826	167.03	74.6333	43.1579	230.896	23.7609	44.9593	150.257	65.4434	43.3101	46.4522
ENSGALG00000002993	CA10	up	3.86048	0.000122584	0.000918007	1.97856	1.36408	0.953129	1.89315	7.83408	6.8229	17.3402	6.32006	0	0	0	1.03308	0	0	0	2.22103	0
ENSGALG00000005855	CA5B	up	1.1507	0.0007433	0.00407511	20.7749	24.5534	28.5939	17.985	8.95323	38.0133	24.6414	10.8344	5.18286	7.95014	9.82538	17.5624	13.1588	5.60661	5.60943	11.1052	12.7744
ENSGALG00000013022	CACNA1C	up	1.61598	3.20661e-05	0.000298952	13.8499	30.6918	17.1563	15.1452	8.95323	9.747	10.9517	10.8344	5.18286	1.13573	5.89523	6.1985	6.57941	6.72794	2.80472	3.33155	5.80653
ENSGALG00000005400	CACNA2D3	up	2.78829	0.00701529	0.0245945	1.97856	1.36408	9.53129	7.57261	0	3.8988	0.912644	7.22293	3.10972	0	0	1.03308	1.09657	0	0	0	0
ENSGALG00000036925	CADM3	up	1.04589	0.00179601	0.00830532	49.4641	115.947	32.4064	61.5275	32.4555	74.0772	42.8943	42.4347	24.8778	9.08588	41.2666	25.8271	31.8005	57.1875	15.8934	23.3208	17.4196
ENSGALG00000008926	CADPS2	up	1.57528	0.000392067	0.0024049	22.7535	18.4151	14.2969	12.3055	19.0256	16.5699	57.4966	27.9888	6.21944	9.08588	3.93015	0	12.0623	17.9412	6.54434	4.44206	11.6131
ENSGALG00000033471	CALD1	up	1.33867	1.18615e-13	2.07478e-11	436.273	396.265	584.268	602.969	398.419	575.073	412.515	356.632	181.4	115.845	247.599	229.344	228.086	106.526	207.549	202.114	153.292
ENSGALG00000008270	CALHM2	up	1.1439	0.00207219	0.00930522	33.6356	53.8811	20.9688	52.0617	17.9065	38.0133	38.3311	16.2516	12.4389	6.81441	33.4063	28.9263	8.77255	5.60661	17.7632	12.2157	11.6131
ENSGALG00000038162	CALHM5	up	1.09038	0.000410984	0.00249941	89.0354	632.932	83.8754	105.07	42.5279	68.229	34.6805	62.2977	29.024	18.1718	32.4237	34.0917	46.0559	5.60661	42.0707	45.5311	27.8713
ENSGALG00000001617	CAMKK1	up	1.05216	0.00868005	0.0290912	7.91426	6.13835	6.6719	16.0918	11.1915	10.7217	9.12644	15.3487	3.10972	5.67867	1.96508	5.16542	6.57941	7.84926	3.73962	9.99464	1.16131
ENSGALG00000036294	CAP1	up	1.1533	4.05684e-05	0.000363902	831.986	2685.87	583.315	633.26	547.266	1040.98	741.067	524.565	459.202	294.155	523.693	421.498	430.952	454.136	396.4	426.438	433.167
ENSGALG00000036175	CAPG	up	1.88349	3.06538e-07	5.94191e-06	122.671	397.629	63.8596	144.826	51.4811	84.7989	99.4782	60.492	31.0972	17.036	45.1967	46.4887	41.6696	21.3051	43.0056	29.9839	37.1618
ENSGALG00000009360	CAPN2	up	1.45218	2.12857e-06	3.00722e-05	96.9496	212.796	57.1877	81.4056	44.7662	148.154	71.1863	50.5605	30.0606	37.4793	52.0745	34.0917	32.8971	24.6691	43.0056	39.9786	19.7422
ENSGALG00000008474	CARF	down	-1.03977	0.000995008	0.00514596	7.91426	7.50243	8.57816	13.2521	2.23831	7.7976	7.30116	11.7373	8.29258	15.9003	24.5634	20.6617	19.7382	10.0919	20.5679	13.3262	20.9035
ENSGALG00000008346	CASP18	up	1.17337	5.2288e-06	6.42902e-05	27.6999	81.8447	33.3595	34.0768	35.8129	35.0892	37.4184	48.7548	18.6583	14.7646	20.6333	13.4301	18.6417	12.3346	28.0472	21.0998	19.7422
ENSGALG00000008355	CASP8	up	1.21974	0.000836724	0.00449835	116.735	426.956	40.0314	73.833	66.0301	99.4194	146.936	86.6751	46.6458	57.9225	92.3585	57.8527	58.1182	40.3676	60.7688	57.7468	39.4844
ENSGALG00000007744	CASS4	up	1.09846	0.0039335	0.0155404	38.582	92.7573	38.1252	31.237	25.7405	10.7217	31.9426	30.6974	15.5486	6.81441	24.5634	32.0256	25.2211	22.4265	12.1538	8.88412	10.4517
ENSGALG00000007964	CASTOR1	up	1.14562	8.69258e-05	0.000690753	232.481	69.568	122.954	147.666	146.609	133.534	78.4874	104.732	57.0115	62.4654	75.6554	30.9925	64.6976	14.5772	87.8811	76.6256	55.7426
ENSGALG00000043287	CAV1	up	1.42309	3.13659e-11	2.2481e-09	1071.39	463.786	1046.54	932.378	624.488	1272.96	656.191	780.979	292.314	236.233	299.674	280.999	402.441	162.592	433.796	406.449	357.682
ENSGALG00000033295	CAV2	up	1.3303	1.62057e-12	2.01789e-10	541.137	291.913	587.127	481.808	446.542	759.292	332.203	446.919	157.559	207.839	181.769	176.657	234.666	122.224	260.839	173.24	222.971
ENSGALG00000003169	CBFB	up	1.0601	0.000427102	0.00258567	280.956	529.944	186.813	206.354	219.354	346.993	1088.78	323.226	225.973	136.288	217.141	152.896	148.037	2015.02	199.135	182.125	219.487
ENSGALG00000023338	CBX2	up	1.05481	0.00996902	0.0325427	17.8071	10.9126	9.53129	24.611	20.1448	15.5952	50.1954	18.9602	7.25601	7.95014	13.7555	12.397	2.19314	3.36397	14.9585	8.88412	19.7422
ENSGALG00000036856	CBX5	up	1.18573	0.000901372	0.00476688	29.6785	295.323	86.7347	75.7261	54.8385	88.6977	63.8851	70.4235	38.3532	57.9225	37.3364	40.2902	25.2211	24.6691	55.1594	57.7468	42.9683
ENSGALG00000030140	CCDC3	down	-1.19001	0.00568389	0.020894	41.5498	9.54855	19.0626	20.8247	4.47662	31.1904	10.0391	27.9888	122.316	24.9862	16.7031	34.0917	30.7039	23.5478	73.8575	41.0891	54.5813
ENSGALG00000006787	CCDC71	down	-1.09131	2.13386e-11	1.60783e-09	55.3998	51.1529	69.5784	73.833	32.4555	51.6591	39.2437	54.172	151.34	88.5873	91.376	116.738	125.009	112.132	113.124	121.046	106.84
ENSGALG00000015193	CCDC80	up	1.23936	2.17303e-08	6.21173e-07	1539.32	703.864	662.425	1346.98	750.952	1637.5	1760.49	1229.7	331.703	390.693	601.313	645.677	671.1	361.066	520.742	549.705	516.781
ENSGALG00000043080	CCDC85A	up	1.70681	5.99167e-07	1.04929e-05	62.3248	40.9223	166.798	100.337	40.2895	117.939	72.0989	42.4347	24.8778	10.2216	18.6682	24.794	42.7662	13.4559	34.5915	35.5365	16.2583
ENSGALG00000003146	CCDC92	down	-1.01758	0.00631497	0.0226582	117.725	49.1068	65.7659	68.1535	111.915	130.61	116.818	117.373	186.583	203.297	125.765	106.408	111.85	703.069	125.277	103.278	104.517
ENSGALG00000024466	CCL17	up	2.03808	0.00106107	0.00541896	20.7749	49.1068	13.3438	6.62604	3.35746	4.8735	12.777	6.32006	1.03657	13.6288	1.96508	3.09925	4.38628	1.12132	2.80472	1.11052	3.48392
ENSGALG00000043603	CCL5	up	1.81784	0.000284472	0.00184864	69.2497	109.126	22.8751	46.3823	21.2639	25.3422	28.292	18.0573	7.25601	20.4432	29.4761	12.397	10.9657	1.12132	3.73962	19.9893	3.48392
ENSGALG00000006479	CCM2L	up	1.27951	2.49117e-06	3.44335e-05	70.239	50.4709	61.9534	79.5124	67.1492	47.7603	30.1173	80.3551	40.4263	18.1718	29.4761	18.5955	37.2834	6.72794	21.5028	28.8734	24.3874
ENSGALG00000023812	CCNI2	up	1.69935	0.000249231	0.00165924	14.8392	27.2816	9.53129	16.0918	6.71492	4.8735	10.9517	9.02866	3.10972	2.27147	7.8603	5.16542	4.38628	3.36397	2.80472	5.55258	0
ENSGALG00000050893	CCR2	up	1.36166	0.00296081	0.0124082	89.0354	373.757	33.3595	40.7028	30.2172	57.5073	88.5265	42.4347	30.0606	20.4432	64.8475	57.8527	21.9314	49.3382	27.1122	36.647	23.2261
ENSGALG00000006856	CD151	up	1.14582	1.85217e-12	2.23065e-10	1294.97	823.221	1473.54	1258.95	663.658	1435.73	1138.98	1027.46	501.701	419.086	495.199	488.648	511.001	586.452	742.315	469.748	419.231
ENSGALG00000041752	CD164L2	up	1.41946	0.0002562	0.00169794	22.7535	33.4199	25.7345	20.8247	30.2172	39.9627	47.4575	16.2516	2.07315	4.54294	10.8079	4.13233	7.67598	22.4265	14.9585	8.88412	24.3874
ENSGALG00000043052	CD1B	up	1.1145	0.00278841	0.0118248	25.7213	169.146	29.547	27.4507	22.3831	34.1145	24.6414	10.8344	2.07315	20.4432	18.6682	6.1985	19.7382	5.60661	4.67453	9.99464	12.7744
ENSGALG00000015396	CD200	up	1.60819	8.19918e-11	4.97812e-09	129.596	250.99	172.516	200.674	90.6515	144.256	137.809	108.344	27.9875	30.6648	89.4109	53.7203	71.277	49.3382	49.55	48.8627	34.8392
ENSGALG00000019231	CD200R1	up	1.54081	0.00689296	0.0242583	25.7213	77.7524	5.71877	6.62604	5.59577	15.5952	12.777	10.8344	3.10972	5.67867	12.773	17.5624	4.38628	4.48529	7.47924	2.22103	4.64522
ENSGALG00000016720	CD2AP	up	1.23451	1.99723e-09	8.08411e-08	768.672	1267.23	457.502	407.975	850.557	1035.13	919.033	892.934	416.702	264.626	351.748	254.138	326.778	458.621	325.347	437.543	320.52
ENSGALG00000007713	CD300LG	up	1.23157	0.00278726	0.0118248	40.5606	107.08	12.3907	21.7713	22.3831	31.1904	56.584	21.6688	13.4754	7.95014	21.6158	32.0256	25.2211	13.4559	18.6981	8.88412	9.29044
ENSGALG00000008439	CD36	up	1.25676	6.39227e-05	0.000533343	411.541	244.17	317.392	337.928	614.416	478.578	909.907	901.963	417.739	151.053	170.962	104.341	161.196	161.47	424.447	203.224	189.293
ENSGALG00000007416	CD3E	up	1.24416	0.00278861	0.0118248	240.396	1007.37	162.985	203.514	110.796	192.991	172.49	110.15	73.5967	82.9086	291.814	127.069	84.4358	141.287	97.2301	77.7361	69.6783
ENSGALG00000014477	CD4	up	2.01244	0.00390296	0.0154697	40.5606	169.828	14.2969	15.1452	11.1915	7.7976	70.2736	4.51433	3.10972	1.13573	43.2317	12.397	3.28971	10.0919	8.41415	7.77361	3.48392
ENSGALG00000039080	CD44	up	1.76804	1.62273e-05	0.000169459	267.106	1390	149.641	187.422	128.703	195.915	345.892	148.07	122.316	70.4156	177.839	97.1098	92.1118	115.496	89.7509	82.1781	82.4527
ENSGALG00000015474	CD80	up	1.64521	8.21954e-05	0.000660665	61.3355	249.626	35.2658	34.0768	33.5746	43.8615	59.3219	17.1545	15.5486	19.3075	20.6333	25.8271	18.6417	22.4265	25.2424	25.5419	19.7422
ENSGALG00000038217	CD82	up	1.59196	4.60451e-08	1.16228e-06	328.442	982.818	294.517	320.89	156.682	301.182	261.929	219.396	123.352	89.7231	167.031	119.838	140.361	82.9779	143.04	116.604	87.0979
ENSGALG00000015902	CD8B	up	2.14645	0.00058531	0.00335543	16.8178	40.2403	5.71877	7.57261	4.47662	6.8229	5.47587	3.61146	2.07315	1.13573	3.93015	2.06617	0	1.12132	2.80472	5.55258	4.64522
ENSGALG00000017274	CD9	up	2.18974	9.31033e-12	8.44424e-10	81.1211	31.3738	54.3284	139.147	34.6938	51.6591	54.7587	90.2866	13.4754	12.4931	22.5984	14.4632	14.2554	7.84926	21.5028	7.77361	17.4196
ENSGALG00000008359	CD93	up	1.71463	1.14581e-11	1.0081e-09	225.556	181.422	473.705	354.02	221.592	574.099	285.658	186.893	84.999	65.8726	101.201	87.8121	125.009	119.982	139.301	68.852	63.8718
ENSGALG00000009971	CDC20	up	2.95962	0.00016462	0.00117127	26.7106	830.723	17.1563	10.4123	22.3831	115.989	127.77	34.3089	23.8412	9.08588	46.1793	5.16542	8.77255	30.2757	15.8934	4.44206	27.8713
ENSGALG00000038556	CDC42EP1	up	1.16286	2.30386e-05	0.000227033	116.735	72.9782	189.673	222.446	85.0557	116.964	133.246	83.0637	57.0115	36.3435	81.5506	89.8782	77.8564	34.761	63.5735	35.5365	34.8392
ENSGALG00000027258	CDC42SE2	up	1.15615	1.72685e-06	2.52716e-05	114.757	653.393	115.329	94.6577	55.9577	124.762	128.683	89.3837	22.8046	36.3435	86.4633	52.6872	40.5731	52.7022	30.8519	44.4206	33.6778
ENSGALG00000021225	CDCA9	up	1.33325	0.000101834	0.000786254	40.5606	130.951	21.922	36.9165	31.3363	36.0639	44.7196	37.9204	14.512	11.3573	24.5634	14.4632	30.7039	20.1838	13.0887	15.5472	26.71
ENSGALG00000039985	CDH11	up	1.28153	1.60987e-13	2.65773e-11	324.485	338.973	247.814	219.606	321.197	263.169	489.177	345.798	139.937	90.8588	162.119	86.779	127.202	123.346	161.739	161.025	126.582
ENSGALG00000013775	CDH19	up	1.88595	3.66312e-05	0.00033403	15.8285	4.77427	12.3907	20.8247	8.95323	6.8229	10.0391	14.4459	5.18286	1.13573	1.96508	1.03308	2.19314	4.48529	6.54434	2.22103	3.48392
ENSGALG00000032349	CDH5	up	1.40379	2.91439e-13	4.55543e-11	1579.88	821.175	1713.73	1340.35	1319.48	2730.14	1757.75	1499.66	591.883	405.457	609.173	544.435	663.424	662.702	595.535	866.202	486.587
ENSGALG00000003085	CDK1	up	1.86561	0.000309803	0.00197567	29.6785	1930.85	13.3438	26.5041	13.4298	19.494	139.635	18.0573	7.25601	2.27147	69.7602	7.23158	15.352	6.72794	17.7632	7.77361	4.64522
ENSGALG00000008428	CDK15	up	1.41709	0.00956649	0.0315158	13.8499	21.1432	13.3438	4.73288	106.32	125.736	72.0989	111.955	50.7921	13.6288	11.7905	8.26466	13.1588	41.4889	17.7632	25.5419	15.097
ENSGALG00000034505	CDKN2A	up	1.37127	0.00726016	0.0252124	5.93569	103.67	3.81252	6.62604	7.83408	6.8229	5.47587	4.51433	3.10972	1.13573	1.96508	3.09925	2.19314	0	1.86981	4.44206	1.16131
ENSGALG00000025743	CDR2	up	1.06178	0.0025818	0.0110854	30.6677	198.473	14.2969	20.8247	15.6682	27.2916	31.0299	7.22293	5.18286	6.81441	9.82538	10.3308	6.57941	21.3051	9.34905	6.66309	10.4517
ENSGALG00000009690	CENPF	up	2.05573	0.00760015	0.0261765	13.8499	555.862	10.4844	8.51919	8.95323	11.6964	87.6139	8.12579	0	0	22.5984	4.13233	3.28971	0	2.80472	3.33155	5.80653
ENSGALG00000016609	CENPO	up	1.3548	0.00491558	0.0186675	12.8607	97.5316	10.4844	17.985	11.1915	5.8482	19.1655	15.3487	0	7.95014	6.87776	7.23158	3.28971	1.12132	13.0887	1.11052	3.48392
ENSGALG00000027454	CENPW	up	2.87716	0.000420142	0.00254773	21.7642	210.068	1.90626	10.4123	1.11915	5.8482	22.8161	9.02866	1.03657	4.54294	15.7206	8.26466	4.38628	1.12132	3.73962	3.33155	1.16131
ENSGALG00000014892	CEP85L	down	-1.10888	4.85146e-06	6.08213e-05	108.821	49.7888	81.9691	52.0617	33.5746	38.988	44.7196	46.0462	131.645	121.524	69.7602	86.779	164.485	171.562	131.822	95.5043	133.55
ENSGALG00000046316	CFAP97D1	up	1.1869	0.000295668	0.00189954	31.657	20.4612	16.2032	20.8247	8.95323	26.3169	19.1655	17.1545	9.32916	3.4072	14.7381	8.26466	4.38628	8.97058	15.8934	7.77361	5.80653
ENSGALG00000040832	CFD	up	1.1736	1.66055e-10	9.42024e-09	2689.86	3719.84	2771.7	2350.35	1769.38	1564.39	1567.01	2213.83	1002.37	788.2	1397.17	956.635	1035.16	1438.66	843.284	843.992	995.238
ENSGALG00000032986	CFTR	up	1.48586	4.30971e-08	1.10126e-06	92.0032	178.694	143.922	70.0467	81.6982	146.205	127.77	58.6863	27.9875	30.6648	18.6682	37.191	31.8005	67.2794	41.1358	59.9678	47.6135
ENSGALG00000012420	CG-1B	up	2.72743	3.81898e-10	1.91509e-08	439.241	1410.46	244.954	531.976	174.588	343.095	1114.34	167.03	36.2801	52.2438	190.612	89.8782	135.975	66.1581	26.1773	72.1835	82.4527
ENSGALG00000015925	CGAS	up	1.97303	0.000878862	0.00467528	13.8499	44.3325	1.90626	7.57261	4.47662	5.8482	15.515	5.4172	2.07315	5.67867	3.93015	5.16542	3.28971	2.24265	1.86981	3.33155	1.16131
ENSGALG00000006352	CH25H	up	1.67377	1.31599e-06	2.00787e-05	51.4427	126.859	20.9688	31.237	23.5022	74.0772	44.7196	44.2404	16.5852	13.6288	17.6857	10.3308	12.0623	26.9117	18.6981	13.3262	18.5809
ENSGALG00000037856	CHL1	up	2.39259	1.28581e-06	1.97826e-05	32.6463	15.0049	8.57816	22.7178	14.549	6.8229	66.623	14.4459	4.14629	1.13573	4.91269	3.09925	2.19314	4.48529	8.41415	5.55258	4.64522
ENSGALG00000043573	CHMP4C	up	1.65429	4.06372e-06	5.21469e-05	15.8285	13.6408	28.5939	17.0384	17.9065	17.5446	39.2437	25.2802	12.4389	4.54294	6.87776	1.03308	8.77255	3.36397	8.41415	11.1052	5.80653
ENSGALG00000015720	CHODL	up	1.50671	0.000186863	0.00130308	46.4963	10.2306	24.7814	23.6644	12.3107	37.0386	34.6805	23.4745	7.25601	4.54294	3.93015	5.16542	16.4485	21.3051	14.0236	4.44206	6.96783
ENSGALG00000008072	CHRDL1	up	1.08017	0.000635827	0.00358488	70.239	33.4199	45.7502	83.2988	30.2172	77.0013	35.5931	38.8232	33.1703	15.9003	19.6508	40.2902	16.4485	7.84926	35.5264	34.426	16.2583
ENSGALG00000003005	CHRNB4	up	3.4173	0.0026482	0.0113085	1.97856	6.82039	0	1.89315	7.83408	4.8735	0	2.7086	1.03657	0	0	0	0	0	0	1.11052	0
ENSGALG00000029632	CHST13	up	1.67725	0.00261154	0.0111837	15.8285	58.6554	6.6719	5.67946	7.83408	8.7723	13.6897	9.02866	7.25601	1.13573	4.91269	2.06617	1.09657	7.84926	4.67453	5.55258	10.4517
ENSGALG00000009704	CHST15	up	1.37995	0.000428046	0.00258925	140.478	535.401	220.173	159.971	142.133	259.27	303.911	88.4809	68.4138	204.432	116.922	148.764	60.3113	21.3051	87.8811	46.6417	45.2909
ENSGALG00000024056	CHST3	up	1.33339	3.96158e-05	0.000356827	39.5713	111.854	33.3595	34.0768	22.3831	58.482	32.8552	30.6974	18.6583	18.1718	20.6333	21.6947	23.028	23.5478	15.8934	14.4367	6.96783
ENSGALG00000026899	CHSY3	up	1.75128	0.00413846	0.0161633	3.95713	4.77427	5.71877	11.3589	4.47662	10.7217	23.7288	1.80573	0	2.27147	2.94761	5.16542	1.09657	5.60661	2.80472	1.11052	1.16131
ENSGALG00000000632	CHTF8	up	2.22347	0.000467646	0.00279087	5.93569	74.3422	14.2969	14.1987	2.23831	4.8735	10.9517	4.51433	5.18286	3.4072	2.94761	2.06617	2.19314	3.36397	2.80472	7.77361	2.32261
ENSGALG00000027093	chTLR1-type2	up	1.29308	0.000478398	0.00283546	40.5606	151.413	33.3595	46.3823	22.3831	53.6085	67.5357	25.2802	26.9509	14.7646	30.4587	23.7609	15.352	32.5184	9.34905	17.7682	32.5165
ENSGALG00000026945	CIDEC	up	1.97675	0.0059768	0.0216779	16.8178	14.3228	2.85939	19.8781	1.11915	4.8735	7.30116	2.7086	2.07315	0	4.91269	0	3.28971	0	1.86981	6.66309	1.16131
ENSGALG00000000678	CITED4	up	1.51072	4.51493e-08	1.14179e-06	237.428	527.898	157.266	182.689	174.588	136.458	132.333	297.946	68.4138	116.981	98.2538	55.7865	84.4358	42.6103	81.3367	101.057	81.2914
ENSGALG00000011511	CKB	up	1.31453	9.84434e-08	2.22246e-06	440.231	1075.58	387.924	584.038	258.525	353.816	452.672	366.564	110.913	183.989	243.669	269.635	195.189	219.779	155.194	230.987	164.905
ENSGALG00000008352	CKMT1A	up	1.83912	0.00196066	0.0089106	12.8607	4.09223	11.4375	18.9315	3.35746	12.6711	7.30116	16.2516	1.03657	1.13573	0.982538	1.03308	5.48285	0	9.34905	1.11052	6.96783
ENSGALG00000011690	CLBA1	up	1.4554	9.7388e-05	0.000761518	34.6249	30.6918	15.2501	20.8247	15.6682	50.6844	33.7678	13.543	11.4023	9.08588	0.982538	15.4962	9.86912	11.2132	11.2189	14.4367	4.64522
ENSGALG00000014695	CLCN1	down	-1.02896	1.14227e-10	6.79491e-09	317.56	174.602	329.783	276.4	335.746	277.79	192.568	210.368	418.775	643.962	441.159	429.763	559.25	523.658	520.742	726.277	585.298
ENSGALG00000026862	CLDN1	up	1.99679	7.59196e-11	4.64786e-09	316.57	130.269	179.188	298.172	119.749	188.117	294.784	268.151	74.6333	17.036	53.057	19.6286	51.5388	74.0073	88.816	43.3101	83.614
ENSGALG00000023580	CLDN19	up	1.73137	0.000677001	0.00377359	24.7321	4.77427	26.6876	30.2905	13.4298	15.5952	3.65058	18.9602	1.03657	4.54294	9.82538	3.09925	6.57941	0	5.60943	7.77361	8.12914
ENSGALG00000001621	cldn5	up	1.52334	1.13667e-06	1.79582e-05	322.506	596.784	358.377	260.309	226.069	654.999	527.509	328.643	108.84	90.8588	77.6205	77.4812	101.981	329.669	111.254	260.971	124.26
ENSGALG00000030969	CLEC3B	up	1.77934	9.69557e-13	1.2834e-10	3360.59	2313.48	4365.33	5810.09	3312.7	4181.46	2575.48	3178.09	938.099	1292.47	1300.88	1395.7	1398.13	280.331	1064.86	1020.56	844.269
ENSGALG00000029502	CLIC2	up	1.59234	2.00673e-07	4.13795e-06	696.455	1951.31	530.893	573.626	391.704	684.24	450.846	363.855	273.655	197.618	384.172	221.08	294.977	137.923	269.253	165.467	161.421
ENSGALG00000006507	CLMP	up	1.48202	3.55684e-07	6.80285e-06	137.51	128.905	75.2972	128.734	52.6002	113.065	142.373	55.9777	24.8778	44.2937	56.0046	67.1504	35.0902	12.3346	28.0472	31.0944	37.1618
ENSGALG00000038494	CMIP	up	1.21641	1.43441e-08	4.29858e-07	117.725	227.801	97.2192	76.6727	110.796	144.256	103.129	91.1895	50.7921	43.1579	72.7078	54.7534	40.5731	44.8529	60.7688	59.9678	41.807
ENSGALG00000035182	CMKLR1	up	1.42887	4.56901e-05	0.000401751	396.702	142.546	65.7659	83.2988	100.724	238.802	359.582	154.39	99.511	46.5651	99.2363	75.4151	54.8285	30.2757	101.905	51.0837	84.7753
ENSGALG00000011490	CMTM6	up	1.33417	0.000346746	0.00217467	12.8607	20.4612	23.8282	12.3055	10.0724	17.5446	16.4276	9.93152	5.18286	11.3573	6.87776	11.3639	4.38628	0	3.73962	6.66309	5.80653
ENSGALG00000011488	CMTM7	up	1.00096	1.9918e-05	0.000201276	92.0032	396.947	94.3598	88.0316	50.3619	105.268	103.129	67.7149	35.2435	22.7147	78.603	57.8527	31.8005	30.2757	38.3311	34.426	41.807
ENSGALG00000011484	CMTM8	up	1.34819	1.49149e-07	3.18062e-06	99.9175	34.784	124.86	81.4056	72.745	115.015	42.8943	91.1895	33.1703	31.8006	39.3015	35.1248	36.1868	19.0625	38.3311	37.7575	20.9035
ENSGALG00000027777	CNN2	up	1.84472	8.68506e-06	9.86164e-05	168.178	822.539	90.5473	194.995	104.081	160.826	141.46	92.0923	37.3166	39.7507	124.782	55.7865	64.6976	93.0698	62.6386	42.1996	36.0005
ENSGALG00000005597	CNN3	up	1.09304	1.27121e-11	1.08592e-09	3165.7	2164.79	2047.32	1962.25	2283.07	3384.16	2672.22	3691.82	1440.84	899.502	1204.59	1072.34	1269.83	1205.42	1002.22	1385.92	1790.73
ENSGALG00000009523	CNTN1	up	1.02549	0.000508976	0.00298419	73.2069	105.716	30.5001	54.9015	25.7405	77.976	83.9633	60.492	30.0606	18.1718	25.546	58.8857	21.9314	45.9742	29.917	24.4313	29.0326
ENSGALG00000008263	CNTN4	up	2.40462	7.32885e-05	0.000600573	18.7964	7.50243	7.62503	18.9315	8.95323	33.1398	13.6897	12.6401	6.21944	7.95014	0.982538	0	7.67598	0	1.86981	0	1.16131
ENSGALG00000003123	CNTNAP1	up	1.31753	3.52124e-05	0.000323764	89.0354	122.767	41.9377	99.3906	45.8853	114.04	126.858	46.0462	22.8046	21.579	54.0396	41.3233	38.3799	8.97058	50.4849	31.0944	40.6457
ENSGALG00000002118	CO6	up	2.99675	8.38411e-08	1.94302e-06	30.6677	135.044	16.2032	56.7946	11.1915	9.747	10.9517	29.7946	3.10972	3.4072	9.82538	3.09925	6.57941	2.24265	1.86981	7.77361	4.64522
ENSGALG00000011068	COBLL1	up	1.12324	1.21743e-06	1.90295e-05	142.457	72.9782	203.97	192.155	126.464	236.852	113.168	121.887	78.7795	55.651	69.7602	82.6466	86.629	32.5184	65.4434	66.6309	85.9366
ENSGALG00000037675	COL14A1	up	2.29683	4.87543e-09	1.71786e-07	78.1533	40.9223	32.4064	49.222	26.8597	109.166	98.5656	19.863	8.29258	3.4072	21.6158	14.4632	14.2554	5.60661	12.1538	7.77361	16.2583
ENSGALG00000041555	COL1A1	up	1.69303	5.5874e-09	1.92261e-07	4955.31	2902.76	1507.85	3669.88	1612.7	3985.55	3304.69	1820.18	574.261	739.363	1184.94	1304.78	1426.64	298.272	707.723	925.059	1105.56
ENSGALG00000009641	COL1A2	up	1.56218	6.51554e-08	1.56939e-06	6236.43	3481.13	2278.93	5215.64	2037.98	5501.21	4871.7	2718.53	907.001	806.372	1775.45	1877.11	2205.2	451.893	1254.64	1535.84	1507.37
ENSGALG00000005797	COL20A1	up	1.60422	0.000128596	0.000956201	41.5498	7.50243	32.4064	90.8714	29.098	79.9254	47.4575	39.7261	5.18286	9.08588	25.546	18.5955	14.2554	4.48529	22.4377	22.2103	13.9357
ENSGALG00000010259	COL28A1	up	1.45994	5.04138e-07	9.13354e-06	708.326	418.09	588.081	930.485	1002.76	781.71	477.313	455.947	224.936	196.482	377.294	266.535	459.462	86.3419	100.97	285.402	195.099
ENSGALG00000030712	COL2A1	up	1.91086	0.000194413	0.00135021	22.7535	12.9587	23.8282	39.7562	22.3831	13.6458	16.4276	22.5716	10.3657	0	0.982538	2.06617	16.4485	2.24265	8.41415	1.11052	10.4517
ENSGALG00000035584	COL3A1	up	1.43605	2.02996e-07	4.16567e-06	18183	8717.14	6071.43	11153.5	6591.82	16025	12886.5	7410.72	3553.37	2715.54	5746.86	5635.47	6050.87	1427.44	2910.36	4429.85	3718.5
ENSGALG00000036798	COL4A1	up	1.11538	5.26011e-09	1.83903e-07	5543.94	2022.93	5043.96	4018.22	4056.93	6282.92	5472.22	3970.8	2261.8	1197.06	1881.56	2097.16	2719.49	2040.81	2081.1	2164.39	2463.13
ENSGALG00000016843	COL4A2	up	1.05776	1.87911e-07	3.8887e-06	3253.75	1104.9	2854.62	2708.16	2218.16	3636.61	3313.81	2284.25	1260.47	698.477	1183.96	1270.69	1778.64	1282.79	1254.64	1297.08	1523.63
ENSGALG00000002546	COL5A1	up	1.31571	1.12328e-09	4.91203e-08	1594.72	915.978	676.722	1608.23	1006.12	1914.31	1734.02	1082.54	431.214	392.964	663.213	699.397	684.259	327.426	437.536	491.958	631.75
ENSGALG00000031112	COL5A2	up	1.40983	2.98533e-09	1.1305e-07	1663.97	890.061	772.988	1149.14	1000.52	1912.36	1846.28	1138.51	557.676	295.291	595.418	600.221	666.714	200.717	455.299	573.026	447.102
ENSGALG00000005974	COL6A1	up	1.24619	1.59366e-08	4.7209e-07	2510.8	2069.31	1128.5	2381.59	1032.98	2340.26	2351.88	1438.27	643.712	489.502	1017.91	1137.42	990.202	498.989	714.268	784.024	958.077
ENSGALG00000039216	COL6A2	up	1.37993	2.0844e-08	5.98166e-07	5590.43	4738.81	2506.73	5461.75	2286.43	5695.17	5801.68	3471.52	1144.38	1055.1	2388.55	2262.45	2258.93	791.654	1709.94	1851.23	1905.7
ENSGALG00000003923	COL6A3	up	1.16409	4.46356e-06	5.67328e-05	3062.82	2007.24	1261.94	2993.08	1453.78	3248.68	2851.1	1723.57	572.188	681.441	1303.83	1730.41	1374	529.264	981.65	1020.56	1145.05
ENSGALG00000015253	COL8A1	up	1.37178	7.79927e-06	8.96672e-05	147.403	105.034	88.641	124.948	43.647	197.864	192.568	107.441	30.0606	15.9003	58.9523	55.7865	38.3799	44.8529	90.6858	39.9786	62.7105
ENSGALG00000002298	COL8A2	up	1.72093	0.00964176	0.0316785	5.93569	6.82039	6.6719	13.2521	4.47662	9.747	26.4667	5.4172	7.25601	4.54294	5.89523	0	0	0	6.54434	0	2.32261
ENSGALG00000033144	COLEC10	up	1.49367	3.7405e-08	9.8317e-07	76.1747	79.1165	82.9222	103.177	92.8898	105.268	37.4184	102.927	31.0972	9.08588	34.3888	39.2572	19.7382	16.8198	47.6802	42.1996	30.1939
ENSGALG00000050002	COLEC11	up	1.49419	4.01993e-13	5.96615e-11	161.253	68.2039	167.751	145.773	136.537	114.04	104.954	173.35	49.7555	42.0222	38.319	51.6542	52.6353	28.0331	39.266	56.6363	69.6783
ENSGALG00000014910	COLEC12	up	1.07401	5.41168e-06	6.63168e-05	345.259	445.371	162.032	289.652	124.226	334.322	285.658	241.065	107.804	88.5873	156.223	196.286	157.906	78.4926	125.277	138.814	141.679
ENSGALG00000038320	COLGALT2	up	1.27654	1.25519e-06	1.94541e-05	50.4534	33.4199	91.5004	89.9248	47.0045	116.964	67.5357	87.578	45.6092	27.2576	32.4237	28.9263	38.3799	14.5772	21.5028	33.3155	29.0326
ENSGALG00000009082	COQ8B	down	-1.00372	2.30658e-07	4.66812e-06	3419.95	1894.02	2311.34	2079.63	1672.02	1772.98	2059.84	3120.3	4884.33	4082.97	3717.92	2663.29	4490.45	5445.14	7495.13	3554.76	5014.52
ENSGALG00000004901	CORO1C	up	1.68661	2.92798e-06	3.93243e-05	793.404	3535.01	465.127	658.817	464.449	772.937	649.803	500.188	271.582	222.604	526.64	350.215	307.039	243.327	311.323	274.297	233.422
ENSGALG00000017644	COTL1	up	1.66676	2.21606e-06	3.11203e-05	1635.28	6212.69	1537.4	2063.54	897.561	1392.85	997.52	928.146	436.397	551.967	946.184	942.172	667.811	255.662	624.517	611.894	514.458
ENSGALG00000015906	COX7A2	up	1.27605	1.2111e-05	0.000131423	220.61	601.558	138.204	146.719	124.226	125.736	188.917	197.728	73.5967	74.9585	121.835	89.8782	69.0839	115.496	113.124	81.0676	72.0009
ENSGALG00000003742	CPAMD8	up	1.32813	6.3437e-05	0.000529892	37.5927	21.8252	37.172	35.0233	12.3107	53.6085	66.623	27.086	16.5852	7.95014	18.6682	12.397	25.2211	8.97058	19.633	7.77361	12.7744
ENSGALG00000027788	CPE	up	1.5846	6.10889e-17	2.47869e-14	187.964	137.09	108.657	86.1385	94.0089	127.686	134.159	99.3152	32.1338	36.3435	56.0046	53.7203	41.6696	33.6397	42.0707	27.7629	41.807
ENSGALG00000009945	CPM	up	1.50794	1.12404e-05	0.00012325	280.956	211.432	31.4533	145.773	211.52	489.3	353.193	200.436	60.1212	68.1441	84.4982	50.6211	82.2427	142.408	83.2066	111.052	78.9687
ENSGALG00000045776	CPN2	up	1.96494	2.75845e-05	0.000263695	10.8821	32.7379	11.4375	11.3589	10.0724	9.747	31.9426	12.6401	1.03657	2.27147	6.87776	1.03308	9.86912	3.36397	6.54434	3.33155	3.48392
ENSGALG00000007025	CPNE8	up	1.15203	3.19706e-05	0.000298513	53.4212	105.034	43.8439	44.4891	62.6726	69.2037	82.138	18.9602	34.2069	27.2576	22.5984	33.0587	17.5451	23.5478	24.3075	37.7575	23.2261
ENSGALG00000040759	CPXM1	up	1.01327	1.32934e-08	4.02721e-07	334.377	287.138	289.751	409.868	135.418	329.449	285.658	216.688	118.169	121.524	136.573	163.227	179.837	131.195	116.863	146.588	162.583
ENSGALG00000030209	CPZ	up	3.51569	0.000788625	0.00427574	13.8499	2.72816	0	11.3589	3.35746	4.8735	58.4092	0.902866	0	1.13573	3.93015	0	3.28971	0	0.934905	0	0
ENSGALG00000029140	CRABP2	up	2.76249	0.000253046	0.00168084	6.92497	3.41019	7.62503	15.1452	6.71492	15.5952	104.041	2.7086	0	3.4072	1.96508	2.06617	7.67598	0	2.80472	4.44206	4.64522
ENSGALG00000008551	CRELD2	up	1.15094	8.99498e-07	1.47386e-05	120.692	269.405	93.4066	127.788	82.8174	129.635	160.625	86.6751	48.7189	55.651	55.0221	48.5549	75.6633	60.5514	52.3547	55.5258	92.9044
ENSGALG00000002771	CRIP1	up	1.70766	1.83398e-10	1.02459e-08	1179.22	3111.46	855.91	1569.42	649.109	1327.54	957.364	1347.08	456.092	371.385	562.012	517.575	452.883	177.169	493.63	380.907	376.263
ENSGALG00000026471	CRIP2	up	1.24097	3.23338e-08	8.70112e-07	656.883	395.583	678.628	743.063	590.913	648.176	364.145	501.091	280.911	237.369	277.076	310.958	312.522	75.1286	268.318	234.319	181.164
ENSGALG00000033880	CRISPLD1	up	1.22424	1.67631e-06	2.46795e-05	73.2069	69.568	49.5627	41.6494	29.098	83.8242	74.8368	54.172	17.6217	22.7147	33.4063	35.1248	14.2554	14.5772	29.917	23.3208	38.3231
ENSGALG00000026146	CRLF1	up	1.18724	2.15105e-09	8.63537e-08	125.639	79.7986	122.954	169.437	77.2216	156.927	163.363	109.247	43.5361	36.3435	58.9523	53.7203	69.0839	75.1286	63.5735	48.8627	46.4522
ENSGALG00000041203	CRMP1B	up	1.53507	0.000167238	0.00118822	16.8178	19.0971	17.1563	35.0233	7.83408	27.2916	44.7196	21.6688	12.4389	9.08588	12.773	4.13233	13.1588	4.48529	8.41415	8.88412	0
ENSGALG00000017378	CRTAC1	up	2.35187	3.2264e-11	2.27911e-09	25.7213	21.1432	32.4064	45.4357	29.098	22.4181	71.1863	31.6003	14.512	6.81441	3.93015	9.29775	7.67598	5.60661	6.54434	2.22103	4.64522
ENSGALG00000006527	CRTAM	up	1.61058	0.00991972	0.0324106	3.95713	66.1578	11.4375	16.0918	4.47662	3.8988	16.4276	5.4172	5.18286	7.95014	7.8603	9.29775	3.28971	3.36397	2.80472	7.77361	0
ENSGALG00000004035	CRYBA1	up	3.38511	0.00116707	0.00587654	1.97856	2.04612	2.85939	1.89315	3.35746	2.9241	5.47587	0	1.03657	0	0	0	0	0	0	0	0
ENSGALG00000005725	CSF1R	up	1.26695	7.41127e-06	8.61501e-05	533.223	1335.43	260.204	283.026	358.129	692.037	551.237	321.42	241.521	165.817	271.18	269.635	197.382	142.408	240.271	235.429	263.616
ENSGALG00000016693	CSF2RA	up	1.60258	1.13472e-05	0.000124236	80.1319	223.709	36.2189	36.9165	29.098	70.1784	66.623	64.1035	33.1703	19.3075	36.3539	22.7278	16.4485	31.397	31.7868	16.6577	17.4196
ENSGALG00000010125	CSGALNACT1	up	1.41324	0.00105405	0.00539246	6.92497	39.5583	4.76565	16.0918	11.1915	28.2663	29.2046	12.6401	7.25601	9.08588	6.87776	8.26466	9.86912	5.60661	1.86981	7.77361	6.96783
ENSGALG00000032184	CSPG5	up	3.13388	0.0071208	0.0248872	1.97856	2.04612	0	11.3589	2.23831	0.9747	8.2138	0	0	0	0.982538	0	1.09657	0	0.934905	0	0
ENSGALG00000000318	CSRP1	up	1.8966	2.30814e-27	1.13045e-23	774.608	645.209	710.081	976.867	671.492	1010.76	511.081	753.893	187.62	151.053	289.849	194.22	301.557	162.592	210.354	188.788	141.679
ENSGALG00000029921	CSRP2	up	1.17872	2.22625e-07	4.518e-06	464.963	300.779	302.142	401.349	250.69	326.525	365.97	346.701	169.998	107.895	208.298	167.359	197.382	39.2463	159.869	156.583	163.744
ENSGALG00000009738	CTBP2	up	1.09535	6.72561e-08	1.60944e-06	59.3569	56.6092	113.422	88.0316	80.5791	78.9507	52.0207	87.578	36.2801	29.5291	29.4761	29.9594	50.4422	29.1544	32.7217	55.5258	31.3552
ENSGALG00000008780	CTBS	up	1.14272	0.00530058	0.0198373	79.1426	180.74	31.4533	72.8864	36.9321	38.988	43.8069	46.0462	14.512	20.4432	20.6333	15.4962	70.1804	23.5478	61.7037	28.8734	15.097
ENSGALG00000037402	CTGF	up	1.39168	2.41309e-06	3.35753e-05	427.37	410.587	215.407	256.522	164.516	512.692	409.777	226.619	92.255	55.651	191.595	183.889	145.844	181.654	81.3367	51.0837	141.679
ENSGALG00000013001	CTNND2	up	2.79178	0.000614071	0.00349035	3.95713	4.77427	0	5.67946	3.35746	5.8482	10.0391	5.4172	2.07315	0	0	0	1.09657	1.12132	0.934905	1.11052	0
ENSGALG00000028147	CTSK	up	1.09772	1.01501e-08	3.17986e-07	527.287	6146.54	347.892	505.472	251.81	608.213	551.237	368.369	174.144	147.646	229.914	225.212	233.569	124.467	229.052	249.866	207.874
ENSGALG00000009373	CTSO	up	1.25349	1.84494e-14	3.87253e-12	102.885	66.8398	95.3129	76.6727	108.558	97.47	103.129	105.635	33.1703	44.2937	39.3015	30.9925	48.249	23.5478	46.7453	48.8627	40.6457
ENSGALG00000041921	CWH43	up	1.2758	0.00765865	0.0263286	11.8714	10.2306	16.2032	6.62604	11.1915	4.8735	4.56322	10.8344	1.03657	3.4072	0.982538	0	6.57941	7.84926	4.67453	6.66309	4.64522
ENSGALG00000041346	CXCL12	up	2.40664	2.5187e-06	3.47161e-05	117.725	1117.18	221.126	193.102	53.7194	103.318	101.304	51.4634	38.3532	31.8006	100.219	42.3564	72.3736	33.6397	40.2009	26.6524	30.1939
ENSGALG00000029367	CYBA	up	1.60385	1.61545e-07	3.40542e-06	253.256	889.379	208.735	306.691	160.039	290.461	207.17	209.465	98.4744	62.4654	159.171	108.474	94.3049	70.6433	110.319	146.588	84.7753
ENSGALG00000013535	CYP4V2	up	1.03389	3.13868e-05	0.000293363	82.1104	80.4806	38.1252	52.0617	53.7194	60.4314	88.5265	64.1035	25.9143	23.8504	32.4237	23.7609	37.2834	14.5772	47.6802	24.4313	55.7426
ENSGALG00000004128	CYSLTR1	up	2.43785	2.16352e-06	3.05073e-05	15.8285	108.444	25.7345	37.8631	16.7873	25.3422	19.1655	8.12579	2.07315	1.13573	8.84284	9.29775	3.28971	12.3346	7.47924	4.44206	4.64522
ENSGALG00000012545	CYTIP	up	1.29449	0.00388859	0.0154252	51.4427	267.359	49.5627	45.4357	24.6214	67.2543	32.8552	23.4745	23.8412	24.9862	60.9173	21.6947	17.5451	45.9742	20.5679	24.4313	18.5809
ENSGALG00000012023	DACT1	up	1.39972	1.44814e-05	0.000153212	73.2069	162.325	53.3752	132.521	45.8853	114.04	73.9242	45.1433	33.1703	7.95014	53.057	28.9263	33.9936	28.0331	40.2009	47.7522	25.5487
ENSGALG00000011288	DACT2	up	1.77217	0.000621438	0.00351726	13.8499	20.4612	6.6719	22.7178	3.35746	23.3928	18.2529	6.32006	3.10972	3.4072	3.93015	12.397	4.38628	0	3.73962	1.11052	5.80653
ENSGALG00000013002	DAP	up	1.2435	2.71184e-08	7.4939e-07	352.184	764.566	247.814	286.813	250.69	415.222	428.943	310.586	121.279	127.202	202.403	146.698	177.644	112.132	215.028	146.588	204.39
ENSGALG00000011243	DAZL	up	4.14224	0.000642058	0.00361447	21.7642	0.682039	37.172	28.3973	77.2216	0	0.912644	7.22293	2.07315	9.08588	0	0	0	0	0	0	0
ENSGALG00000033405	DBN1	up	1.7616	9.49034e-08	2.1552e-06	63.3141	98.2136	35.2658	110.749	30.2172	90.6471	94.0024	32.5032	10.3657	24.9862	24.5634	24.794	21.9314	6.72794	16.8283	29.9839	24.3874
ENSGALG00000041263	DCLK1	up	2.06226	0.00048746	0.00288252	16.8178	8.86651	3.81252	6.62604	4.47662	5.8482	5.47587	6.32006	0	0	1.96508	3.09925	2.19314	1.12132	4.67453	0	2.32261
ENSGALG00000011274	DCN	up	1.27588	1.96707e-08	5.6894e-07	9000.49	4629.68	3442.7	5769.39	2875.11	6819	7443.53	5587.84	1598.4	1385.6	3119.56	2995.94	2712.91	1575.46	2642.98	2405.38	2733.71
ENSGALG00000010674	DCTD	up	1.09047	0.00233213	0.0102195	14.8392	77.0704	25.7345	21.7713	25.7405	12.6711	40.1564	25.2802	14.512	5.67867	13.7555	13.4301	20.8348	11.2132	15.8934	13.3262	20.9035
ENSGALG00000039322	DDR2	up	1.00815	0.00559849	0.020668	117.725	73.6602	86.7347	126.841	32.4555	161.8	108.605	71.3264	29.024	24.9862	46.1793	61.985	59.2147	134.559	27.1122	34.426	18.5809
ENSGALG00000002615	DEF6	up	1.30675	5.94187e-05	0.000502035	125.639	442.643	89.5941	155.239	80.5791	101.369	130.508	66.8121	55.9749	71.5513	91.376	60.9519	47.1525	38.125	65.4434	51.0837	61.5492
ENSGALG00000040418	DGAT2	down	-1.11622	0.000272232	0.00178408	269.085	263.267	541.377	505.472	179.065	242.7	325.814	120.081	495.482	670.084	634.719	683.901	1117.4	178.29	661.913	919.507	606.201
ENSGALG00000038110	DGKA	up	1.24085	0.00024734	0.00164815	67.2712	214.842	40.0314	62.4741	30.2172	76.0266	67.5357	47.8519	27.9875	15.9003	38.319	42.3564	30.7039	43.7316	38.3311	28.8734	23.2261
ENSGALG00000001730	DGKD	up	1.03606	0.000893011	0.00473512	184.006	206.658	65.7659	57.7412	165.635	205.662	125.945	109.247	104.694	31.8006	48.1443	51.6542	59.2147	143.529	65.4434	44.4206	66.1944
ENSGALG00000010703	DGLUCY	up	1.04449	0.00280775	0.0118888	25.7213	62.7476	17.1563	10.4123	11.1915	21.4434	21.9035	26.1831	12.4389	9.08588	10.8079	9.29775	14.2554	8.97058	13.0887	14.4367	16.2583
ENSGALG00000010798	DHCR24	up	1.17498	0.00355652	0.0143089	28.6892	201.201	55.2815	54.9015	21.2639	37.0386	53.846	27.9888	15.5486	35.2078	28.4936	29.9594	28.5108	41.4889	16.8283	13.3262	31.3552
ENSGALG00000026757	DHFR	up	1.29272	9.14511e-08	2.09624e-06	27.6999	120.721	28.5939	21.7713	31.3363	27.2916	30.1173	23.4745	6.21944	14.7646	10.8079	7.23158	12.0623	11.2132	10.284	11.1052	11.6131
ENSGALG00000031707	DHH	up	1.31003	0.000243841	0.00163001	75.1854	33.4199	60.0471	58.6878	32.4555	51.6591	31.0299	37.0175	33.1703	1.13573	14.7381	36.1579	19.7382	8.97058	15.8934	23.3208	18.5809
ENSGALG00000026005	DIO2	up	1.10028	5.0081e-05	0.000434894	122.671	67.5219	108.657	108.856	95.1281	131.585	574.966	116.47	32.1338	18.1718	32.4237	44.4226	93.2084	226.507	27.1122	55.5258	53.42
ENSGALG00000013703	DIPK1C	up	1.26071	0.000439609	0.00264395	125.639	37.5121	43.8439	84.2453	15.6682	132.559	87.6139	41.5318	19.6949	21.579	31.4412	48.5549	39.4765	28.0331	32.7217	31.0944	13.9357
ENSGALG00000016215	DIPK2B	up	1.26236	2.26808e-05	0.000224712	99.9175	63.4296	127.719	140.093	62.6726	125.736	51.1081	65.0063	44.5726	31.8006	58.9523	46.4887	35.0902	6.72794	40.2009	46.6417	33.6778
ENSGALG00000026955	DIRAS1	up	1.57948	0.00092219	0.00485132	5.93569	4.09223	10.4844	4.73288	8.95323	21.4434	10.0391	17.1545	2.07315	1.13573	3.93015	2.06617	4.38628	6.72794	1.86981	4.44206	4.64522
ENSGALG00000039349	DISC1	up	1.01731	0.00454171	0.0174964	22.7535	15.6869	17.1563	11.3589	7.83408	25.3422	23.7288	13.543	7.25601	3.4072	5.89523	8.26466	21.9314	5.60661	9.34905	8.88412	5.80653
ENSGALG00000012165	DLGAP5	up	2.06295	5.43571e-06	6.65558e-05	59.3569	718.187	87.6879	32.1836	76.1025	91.6218	144.198	131.818	47.6824	30.6648	50.1094	36.1579	42.7662	34.761	39.266	48.8627	31.3552
ENSGALG00000011182	DLL1	up	1.07009	0.00029981	0.00192279	41.5498	47.0607	111.516	64.3672	49.2428	62.3808	53.846	88.4809	31.0972	34.072	48.1443	21.6947	55.925	10.0919	26.1773	15.5472	34.8392
ENSGALG00000038393	DMB2	up	1.48853	8.46561e-05	0.000677848	158.285	570.867	98.1723	120.215	69.3875	152.053	111.343	132.721	55.9749	54.5153	150.328	69.2166	42.7662	32.5184	57.0292	49.9732	54.5813
ENSGALG00000040807	DMTN	up	1.15145	7.5733e-07	1.27316e-05	38.582	36.1481	40.9845	34.0768	23.5022	55.5579	46.5449	28.8917	19.6949	14.7646	12.773	10.3308	12.0623	25.7904	21.5028	17.7682	19.7422
ENSGALG00000017317	DNAJB13	down	-1.5196	0.00177704	0.00823923	3.95713	8.86651	3.81252	4.73288	6.71492	16.5699	13.6897	9.93152	29.024	28.3934	3.93015	7.23158	35.0902	56.0661	37.3962	16.6577	6.96783
ENSGALG00000005030	DOCK10	up	1.31446	0.000124442	0.000930021	121.682	435.141	76.2503	88.9782	73.8642	124.762	128.683	127.304	84.999	74.9585	86.4633	68.1835	47.1525	29.1544	64.5085	32.205	45.2909
ENSGALG00000000311	DOCK5	up	2.46483	0.00309854	0.0128281	0.989282	12.9587	4.76565	3.78631	1.11915	3.8988	7.30116	5.4172	1.03657	0	1.96508	4.13233	0	0	0.934905	0	0
ENSGALG00000016883	DOCK9	up	1.13501	1.75897e-06	2.56394e-05	1097.11	660.214	751.066	628.527	1250.09	1688.18	1084.22	1330.82	735.967	216.925	421.509	297.528	477.008	538.235	590.86	494.179	576.007
ENSGALG00000035718	DOK1	up	1.88275	0.000153033	0.00110329	38.582	349.886	32.4064	45.4357	25.7405	70.1784	65.7104	36.1146	18.6583	15.9003	29.4761	20.6617	20.8348	59.4301	11.2189	16.6577	10.4517
ENSGALG00000003433	DPEP2	up	1.72292	0.000232371	0.00156544	78.1533	111.854	16.2032	16.0918	68.2684	128.66	127.77	46.949	32.1338	11.3573	33.4063	4.13233	10.9657	51.5809	11.2189	18.8788	29.0326
ENSGALG00000042452	DPP4	up	1.84268	4.98364e-05	0.000433126	22.7535	131.634	17.1563	15.1452	15.6682	39.9627	41.069	34.3089	7.25601	10.2216	4.91269	14.4632	15.352	3.36397	14.0236	13.3262	17.4196
ENSGALG00000039376	DPT	up	1.17335	5.36164e-05	0.000460693	955.647	298.051	369.814	626.634	283.146	698.86	714.601	715.973	156.523	143.103	275.111	315.09	301.557	102.04	409.488	259.861	362.327
ENSGALG00000005509	DPYD	up	1.26663	0.00369745	0.0147868	28.6892	39.5583	12.3907	20.8247	5.59577	16.5699	23.7288	16.2516	5.18286	2.27147	17.6857	13.4301	2.19314	5.60661	13.0887	12.2157	4.64522
ENSGALG00000000227	DPYSL2	up	1.24925	1.06672e-05	0.000117667	251.278	551.77	283.079	321.836	160.039	273.891	169.752	148.973	121.279	45.4294	147.381	182.856	127.202	62.7941	134.626	99.9464	101.034
ENSGALG00000007582	DPYSL3	up	1.53056	0.000173961	0.00122826	148.392	718.869	107.704	192.155	59.3152	204.687	168.839	102.927	38.3532	59.0582	102.184	94.0106	75.6633	26.9117	133.691	76.6256	56.9039
ENSGALG00000012761	DRAM1	up	1.71555	0.000124007	0.000927719	35.6142	203.248	51.469	53.0083	22.3831	29.241	34.6805	33.406	6.21944	12.4931	32.4237	29.9594	9.86912	10.0919	14.0236	27.7629	16.2583
ENSGALG00000005031	DRP2	up	1.84271	1.64234e-06	2.43746e-05	88.0461	20.4612	122.001	174.17	47.0045	68.229	41.069	65.9092	24.8778	5.67867	11.7905	15.4962	38.3799	21.3051	29.917	21.0998	27.8713
ENSGALG00000042505	DSEL	up	1.39872	4.88264e-06	6.10559e-05	13.8499	26.5995	11.4375	30.2905	23.5022	31.1904	20.0782	16.2516	9.32916	2.27147	10.8079	9.29775	7.67598	8.97058	9.34905	8.88412	6.96783
ENSGALG00000008667	DSTN	up	1.64858	1.73416e-11	1.34815e-09	1989.45	5657.51	1426.83	1869.49	1566.82	2224.27	2176.66	1586.34	653.041	614.433	1141.71	819.235	708.384	820.808	632.931	679.636	567.878
ENSGALG00000009837	DTL	up	2.60658	7.12525e-05	0.000586835	23.7428	92.7573	11.4375	7.57261	1.11915	11.6964	13.6897	7.22293	5.18286	3.4072	6.87776	1.03308	4.38628	1.12132	3.73962	4.44206	1.16131
ENSGALG00000015211	DTNA	down	-1.18853	5.9765e-10	2.88857e-08	449.134	319.194	505.158	518.724	457.734	503.92	585.005	414.415	1370.35	705.291	787.013	886.385	1045.03	2002.68	1087.29	889.523	847.753
ENSGALG00000027897	DTX1	up	3.81075	0.000680994	0.00379009	1.97856	22.5073	0.953129	1.89315	0	4.8735	9.12644	0.902866	1.03657	0	0.982538	1.03308	0	0	0	0	0
ENSGALG00000041650	DUSP7	up	1.06832	0.000687181	0.0038173	147.403	368.983	145.829	211.087	82.8174	146.205	289.308	96.6067	53.9018	76.0942	156.223	113.639	110.753	121.103	57.9641	69.9625	39.4844
ENSGALG00000009722	DYNC1I1	up	1.99666	0.00101452	0.00522661	10.8821	4.09223	5.71877	15.1452	4.47662	8.7723	26.4667	6.32006	0	1.13573	1.96508	0	4.38628	4.48529	7.47924	2.22103	1.16131
ENSGALG00000009954	DYNC2LI1	up	1.288	0.000177361	0.0012439	21.7642	60.0194	11.4375	23.6644	22.3831	32.1651	43.8069	36.1146	14.512	5.67867	19.6508	16.5293	21.9314	12.3346	7.47924	8.88412	9.29044
ENSGALG00000003699	EBF1	up	1.44534	0.00115076	0.00580836	34.6249	148.684	27.6407	35.9699	22.3831	17.5446	25.554	7.22293	12.4389	11.3573	18.6682	15.4962	12.0623	12.3346	19.633	14.4367	16.2583
ENSGALG00000047979	EBF4	up	1.07482	7.76503e-07	1.29355e-05	163.232	100.26	105.797	157.132	73.8642	174.471	133.246	114.664	53.9018	42.0222	65.83	85.7459	85.5324	28.0331	61.7037	56.6363	66.1944
ENSGALG00000004695	ECM2	up	1.04168	3.83331e-05	0.000345964	300.742	137.09	138.204	251.789	115.273	283.638	275.619	219.396	87.0721	69.2798	119.87	139.466	116.236	38.125	113.124	141.035	116.131
ENSGALG00000000667	EDN2	up	2.45053	1.09701e-06	1.74064e-05	194.889	132.316	34.3126	78.5659	143.252	263.169	31.0299	81.2579	23.8412	5.67867	8.84284	3.09925	23.028	12.3346	15.8934	38.868	66.1944
ENSGALG00000010013	EDNRA	up	1.29908	1.00188e-08	3.15217e-07	180.049	261.221	310.72	375.791	132.06	342.12	467.274	206.756	92.255	86.3158	122.817	171.492	108.56	132.316	134.626	95.5043	96.3883
ENSGALG00000015917	EEF1A1	up	1.6052	1.53711e-09	6.43438e-08	16551.7	50691.9	12549.9	14413.5	9844.08	15154.6	20723.4	11740.9	5017.01	4521.36	8104.95	6434.04	6193.42	5755.75	7071.62	6810.79	6175.82
ENSGALG00000037901	EFEMP1	up	1.30034	3.29293e-21	3.72178e-18	592.58	512.893	488.002	590.664	589.794	559.478	585.005	575.126	315.118	255.54	315.395	202.484	239.052	151.379	192.59	185.456	193.938
ENSGALG00000001428	EFHD1	up	1.17277	4.33811e-11	2.8901e-09	426.381	708.638	322.158	358.753	329.031	387.931	295.697	353.923	146.157	127.202	234.827	174.591	186.417	148.015	192.59	214.329	164.905
ENSGALG00000038313	EFHD2	up	1.01403	0.00411096	0.016073	22.7535	62.0655	12.3907	25.5576	16.7873	17.5446	33.7678	18.0573	9.32916	6.81441	20.6333	8.26466	14.2554	21.3051	14.0236	13.3262	9.29044
ENSGALG00000043499	EGFL7	up	1.01976	1.33774e-06	2.03052e-05	232.481	209.386	441.299	359.699	165.635	297.284	235.462	272.666	111.95	130.61	193.56	162.194	130.492	62.7941	155.194	134.372	146.324
ENSGALG00000003726	EGFLAM	up	1.04079	2.46534e-06	3.42051e-05	150.371	73.6602	191.579	146.719	105.2	183.244	145.11	159.807	77.743	94.266	81.5506	63.0181	59.2147	25.7904	79.4669	71.073	78.9687
ENSGALG00000037437	EGR3	up	1.1428	0.00361907	0.0145168	75.1854	73.6602	52.4221	47.3288	26.8597	33.1398	50.1954	12.6401	22.8046	11.3573	40.284	29.9594	12.0623	32.5184	5.60943	26.6524	8.12914
ENSGALG00000036498	EHD2	up	1.0463	1.67346e-10	9.45696e-09	1681.78	826.631	1708.01	1895.05	1335.15	2031.28	1296.87	1162.89	637.492	636.012	685.811	812.003	855.324	541.599	902.183	721.835	708.396
ENSGALG00000043701	ELK3	up	1.41628	6.56063e-09	2.20081e-07	129.596	344.43	182.048	197.835	133.179	188.117	122.294	96.6067	59.0847	48.8366	98.2538	85.7459	60.3113	41.4889	66.3783	76.6256	51.0974
ENSGALG00000032220	ELN	up	1.13821	1.42025e-05	0.000151545	624.237	197.109	288.798	503.579	248.452	638.429	596.869	433.376	180.364	128.338	198.473	179.756	264.273	149.136	348.72	122.157	232.261
ENSGALG00000016314	ELOVL5	up	1.20068	1.19321e-09	5.15615e-08	538.169	542.903	354.564	443.945	231.665	465.907	348.63	305.169	147.193	171.496	270.198	238.642	189.706	113.254	157.064	155.472	138.195
ENSGALG00000014730	ELOVL7	up	1.33415	3.59957e-11	2.45993e-09	142.457	100.942	185.86	118.322	71.6259	148.154	144.198	95.7038	54.9384	37.4793	42.2491	61.985	75.6633	43.7316	51.4198	45.5311	36.0005
ENSGALG00000050072	EMID1	up	1.12574	0.00962614	0.0316555	26.7106	15.0049	29.547	40.7028	26.8597	19.494	254.628	13.543	13.4754	4.54294	0	14.4632	8.77255	3.36397	14.0236	13.3262	25.5487
ENSGALG00000032997	EMILIN2	up	1.59956	5.03326e-06	6.2303e-05	162.242	164.371	54.3284	84.2453	74.9833	229.055	221.773	64.1035	47.6824	21.579	56.0046	47.5218	28.5108	84.0992	19.633	25.5419	61.5492
ENSGALG00000011803	EMP1	up	2.34778	6.43288e-08	1.55202e-06	251.278	467.879	36.2189	88.9782	50.3619	282.663	252.803	52.3662	37.3166	26.1219	59.9348	35.1248	58.1182	26.9117	29.917	32.205	22.0648
ENSGALG00000050207	EMP2	up	1.36412	9.41831e-09	3.00833e-07	416.488	179.376	195.391	177.01	248.452	417.172	534.81	403.581	143.047	68.1441	120.852	117.771	132.685	117.739	129.952	129.93	163.744
ENSGALG00000009302	EMX2	up	2.73708	0.000694625	0.0038512	8.90354	8.86651	5.71877	7.57261	0	11.6964	76.6621	0	2.07315	2.27147	0.982538	2.06617	1.09657	2.24265	3.73962	2.22103	3.48392
ENSGALG00000032746	ENPP2	up	1.36407	0.0016309	0.00771996	107.832	102.306	75.2972	116.429	54.8385	96.4953	479.138	114.664	20.7315	14.7646	54.0396	61.985	51.5388	135.68	31.7868	49.9732	81.2914
ENSGALG00000037587	ENPP3	up	1.1874	3.23497e-05	0.000301213	125.639	70.9321	203.97	129.681	59.3152	96.4953	71.1863	100.218	31.0972	51.1081	57.9697	69.2166	50.4422	26.9117	41.1358	75.5151	19.7422
ENSGALG00000007078	ENTPD1	up	1.84086	0.000138219	0.00101593	75.1854	497.888	38.1252	67.207	35.8129	84.7989	138.722	67.7149	24.8778	23.8504	56.9872	64.0512	32.8971	7.84926	49.55	22.2103	33.6778
ENSGALG00000013406	EOGT	up	1.16295	2.14267e-05	0.000214311	349.217	259.857	471.799	384.31	256.286	388.905	214.471	282.597	172.071	130.61	209.281	210.749	198.479	31.397	154.259	101.057	101.034
ENSGALG00000014749	EPHB6	up	1.60324	0.00510757	0.0192622	6.92497	43.6505	6.6719	14.1987	4.47662	9.747	30.1173	18.9602	4.14629	1.13573	3.93015	6.1985	14.2554	7.84926	10.284	2.22103	0
ENSGALG00000033510	ERBB3	up	2.31372	2.65152e-06	3.6073e-05	13.8499	9.54855	20.9688	17.985	11.1915	21.4434	68.4483	9.93152	8.29258	1.13573	2.94761	4.13233	5.48285	6.72794	4.67453	1.11052	4.64522
ENSGALG00000003126	ERBB4	down	-1.21315	1.22987e-11	1.06297e-09	68.2605	30.6918	81.016	74.7796	76.1025	78.9507	65.7104	56.8806	194.876	138.56	131.66	103.308	148.037	144.651	174.827	163.246	182.325
ENSGALG00000016058	ERG	up	1.20951	1.2591e-06	1.94645e-05	86.0675	54.5631	85.7816	73.833	69.3875	120.863	103.129	148.07	36.2801	34.072	15.7206	49.588	35.0902	41.4889	43.9405	71.073	33.6778
ENSGALG00000027707	ESM1	up	1.51872	0.00168617	0.0079036	21.7642	8.18447	16.2032	17.985	43.647	13.6458	11.8644	17.1545	11.4023	0	15.7206	3.09925	7.67598	1.12132	4.67453	9.99464	4.64522
ENSGALG00000001143	ETS1	up	1.05491	0.00332853	0.0136007	83.0997	240.078	141.063	102.23	50.3619	90.6471	55.6713	34.3089	42.4995	27.2576	80.5681	70.2496	61.4079	52.7022	28.0472	51.0837	18.5809
ENSGALG00000036678	ETV4	up	1.18747	0.00999072	0.0325987	10.8821	8.18447	4.76565	6.62604	3.35746	5.8482	22.8161	8.12579	5.18286	2.27147	4.91269	5.16542	5.48285	3.36397	1.86981	4.44206	2.32261
ENSGALG00000032882	EVA1C	up	1.37015	4.01892e-10	2.00169e-08	116.735	125.495	150.594	95.6043	114.154	132.559	102.216	110.15	40.4263	34.072	29.4761	37.191	31.8005	90.8272	46.7453	71.073	31.3552
ENSGALG00000015037	EVC	up	1.09485	6.07263e-06	7.27181e-05	83.0997	29.3277	48.6096	69.1001	36.9321	68.229	88.5265	71.3264	33.1703	18.1718	30.4587	24.794	27.4142	26.9117	41.1358	35.5365	22.0648
ENSGALG00000001702	EXOC3L1	up	1.30682	7.24535e-15	1.68978e-12	443.198	215.524	411.752	399.455	269.716	370.386	252.803	283.5	166.888	114.709	108.079	152.896	156.809	94.1911	148.65	135.483	124.26
ENSGALG00000026677	F10	up	1.758	0.000313104	0.00199585	10.8821	26.5995	10.4844	12.3055	8.95323	10.7217	63.8851	18.9602	4.14629	3.4072	11.7905	2.06617	3.28971	63.9154	11.2189	4.44206	4.64522
ENSGALG00000012802	F13A1	up	1.56015	0.0037252	0.0148816	79.1426	204.612	27.6407	56.7946	105.2	265.119	488.265	65.0063	41.4629	12.4931	19.6508	33.0587	64.6976	192.868	43.9405	18.8788	66.1944
ENSGALG00000014983	F2R	up	1.93488	5.34226e-07	9.64298e-06	25.7213	25.9175	33.3595	20.8247	10.0724	33.1398	20.9908	14.4459	6.21944	0	4.91269	3.09925	5.48285	7.84926	5.60943	15.5472	5.80653
ENSGALG00000014984	F2RL1	up	2.11642	0.000404149	0.00246601	30.6677	165.053	11.4375	4.73288	6.71492	81.8748	51.1081	16.2516	10.3657	4.54294	18.6682	20.6617	14.2554	12.3346	5.60943	3.33155	5.80653
ENSGALG00000023379	F2RL2	up	1.78669	1.31683e-08	4.00583e-07	67.2712	70.9321	81.016	44.4891	21.2639	75.0519	31.0299	65.0063	11.4023	4.54294	18.6682	18.5955	15.352	30.2757	14.0236	22.2103	13.9357
ENSGALG00000005619	F3	up	1.12654	7.20099e-05	0.000591746	311.624	162.325	110.563	201.621	55.9577	120.863	167.927	102.024	60.1212	46.5651	100.219	59.9188	57.0216	117.739	83.2066	51.0837	59.2266
ENSGALG00000005077	F8	up	1.37235	3.69376e-11	2.51261e-09	360.099	173.238	606.19	457.197	384.989	673.518	499.217	412.61	157.559	154.46	172.927	128.102	202.865	233.235	180.437	167.688	152.131
ENSGALG00000030025	FABP4	up	2.77331	1.62823e-10	9.27272e-09	355.152	1170.38	155.36	373.898	108.558	267.068	193.481	291.626	43.5361	46.5651	165.066	38.2241	32.8971	29.1544	62.6386	32.205	29.0326
ENSGALG00000041344	FABP5	up	1.00271	1.47222e-07	3.14866e-06	3361.58	1799.22	2581.07	1859.08	3007.17	3902.7	2202.21	3178.99	1582.85	946.067	1754.81	1232.47	1772.06	811.838	1502.39	1128.28	1558.47
ENSGALG00000033226	FAM107B	up	1.24292	0.00639201	0.0228677	70.239	550.405	141.063	184.582	130.941	71.1531	82.138	55.9777	26.9509	34.072	189.63	46.4887	35.0902	58.3088	99.0999	74.4045	47.6135
ENSGALG00000035065	FAM110B	up	1.03722	0.00380475	0.0151417	12.8607	11.5947	18.1095	22.7178	8.95323	16.5699	27.3793	5.4172	6.21944	6.81441	4.91269	8.26466	12.0623	5.60661	11.2189	7.77361	4.64522
ENSGALG00000005118	FAM124B	up	1.47622	0.00497292	0.0188414	0	9.54855	12.3907	16.0918	4.47662	8.7723	8.2138	8.12579	1.03657	3.4072	2.94761	2.06617	3.28971	3.36397	5.60943	4.44206	1.16131
ENSGALG00000010925	FAM126A	up	1.26996	4.70093e-10	2.31781e-08	650.948	605.651	277.361	291.546	405.134	646.226	586.83	427.056	210.424	130.61	200.438	160.128	174.354	311.728	190.721	212.108	225.293
ENSGALG00000004812	FAM129A	up	1.17479	4.5055e-06	5.71176e-05	458.038	728.418	327.876	491.273	248.452	435.691	404.302	372.884	172.071	131.745	218.123	263.436	300.46	56.0661	212.223	179.904	193.938
ENSGALG00000023872	FAM129B	up	1.48928	1.24963e-12	1.5966e-10	501.566	686.813	549.002	601.076	465.568	857.736	366.883	409.901	249.814	149.917	226.966	221.08	199.576	76.25	217.833	203.224	233.422
ENSGALG00000031305	FAM13C	up	1.45863	0.00543726	0.0202216	10.8821	8.18447	5.71877	15.1452	6.71492	11.6964	3.65058	12.6401	7.25601	0	6.87776	1.03308	2.19314	2.24265	3.73962	0	6.96783
ENSGALG00000013503	FAM149A	up	1.66305	3.39489e-05	0.000314328	15.8285	27.2816	9.53129	12.3055	5.59577	9.747	11.8644	17.1545	4.14629	3.4072	5.89523	3.09925	2.19314	7.84926	3.73962	3.33155	5.80653
ENSGALG00000003301	FAM167B	up	1.07137	9.59583e-06	0.000107463	33.6356	66.1578	30.5001	40.7028	35.8129	42.8868	22.8161	29.7946	16.5852	15.9003	22.5984	22.7278	16.4485	11.2132	21.5028	15.5472	19.7422
ENSGALG00000026585	FAM19A3	up	1.58505	0.00403331	0.0158453	10.8821	17.051	17.1563	20.8247	3.35746	23.3928	17.3402	4.51433	0	3.4072	2.94761	5.16542	2.19314	19.0625	3.73962	4.44206	2.32261
ENSGALG00000041898	FAM43A	up	1.51656	1.33722e-07	2.89665e-06	646.99	318.512	369.814	247.057	341.342	653.049	588.656	366.564	172.071	63.6012	106.114	66.1173	121.719	274.724	164.543	233.208	186.97
ENSGALG00000016463	FAM49A	up	1.14794	5.91339e-05	0.000500204	316.57	692.27	153.454	104.123	211.52	340.17	366.883	318.712	125.425	121.524	197.49	113.639	159.003	178.29	163.608	119.936	92.9044
ENSGALG00000041748	FAM83A	down	-3.3297	0.000630133	0.00355826	0	0.682039	0	0	0	0	0	0.902866	4.14629	1.13573	4.91269	4.13233	1.09657	1.12132	0.934905	4.44206	3.48392
ENSGALG00000006658	FANCI	up	1.533	0.0089034	0.029711	8.90354	108.444	20.9688	6.62604	3.35746	10.7217	18.2529	9.93152	4.14629	12.4931	9.82538	7.23158	6.57941	8.97058	3.73962	4.44206	16.2583
ENSGALG00000011099	FAP	up	1.60101	3.22126e-06	4.25629e-05	110.8	268.041	56.2346	74.7796	36.9321	138.407	109.517	58.6863	43.5361	18.1718	37.3364	49.588	41.6696	19.0625	45.8104	24.4313	37.1618
ENSGALG00000006351	FAS	up	1.4312	5.53254e-05	0.00047344	95.9604	514.939	80.0628	80.459	113.035	171.547	112.255	132.721	63.231	31.8006	77.6205	51.6542	65.7941	108.768	49.55	48.8627	46.4522
ENSGALG00000013579	FAT1	up	1.0163	1.81265e-06	2.61992e-05	113.767	148.002	104.844	111.696	94.0089	148.154	232.724	88.4809	93.2916	38.615	56.9872	70.2496	82.2427	60.5514	56.0943	53.3047	68.517
ENSGALG00000011823	FAT4	up	1.10031	0.00972174	0.03187	32.6463	28.6456	52.4221	46.3823	25.7405	34.1145	76.6621	14.4459	5.18286	2.27147	21.6158	24.794	31.8005	5.60661	27.1122	15.5472	29.0326
ENSGALG00000003636	FBLIM1	up	1.57926	0.000137022	0.00100814	10.8821	31.3738	42.8908	39.7562	8.95323	9.747	22.8161	14.4459	4.14629	5.67867	10.8079	11.3639	5.48285	2.24265	11.2189	7.77361	9.29044
ENSGALG00000014233	FBLN1	up	1.32817	1.62862e-07	3.42826e-06	231.492	420.818	226.845	192.155	181.303	302.157	346.805	191.408	67.3772	79.5014	98.2538	92.9775	59.2147	62.7941	190.721	148.809	138.195
ENSGALG00000005120	FBLN2	up	1.06449	3.15964e-06	4.18994e-05	599.505	398.311	241.142	410.814	210.401	461.033	654.366	354.826	265.363	120.388	242.687	235.543	230.28	132.316	196.33	151.03	217.164
ENSGALG00000010747	FBLN5	up	1.00538	1.17411e-05	0.000127692	136.521	50.4709	68.6253	122.108	49.2428	110.141	122.294	104.732	42.4995	29.5291	42.2491	53.7203	57.0216	45.9742	47.6802	45.5311	63.8718
ENSGALG00000002622	FCHSD1	up	1.45026	0.000411595	0.00250209	28.6892	117.993	40.9845	34.0768	25.7405	28.2663	15.515	14.4459	7.25601	12.4931	19.6508	6.1985	13.1588	10.0919	16.8283	17.7682	23.2261
ENSGALG00000008340	FES	up	1.21012	2.07085e-08	5.9544e-07	87.0568	130.951	82.9222	78.5659	50.3619	66.2796	75.7495	58.6863	21.768	49.9723	41.2666	35.1248	41.6696	25.7904	29.917	25.5419	37.1618
ENSGALG00000014872	FGF10	up	1.91206	0.000403557	0.00246342	16.8178	67.5219	21.922	14.1987	7.83408	11.6964	10.9517	10.8344	4.14629	4.54294	4.91269	16.5293	3.28971	0	2.80472	6.66309	5.80653
ENSGALG00000036971	FGF12	up	1.02724	0.00724656	0.025183	25.7213	30.0097	12.3907	44.4891	26.8597	20.4687	28.292	23.4745	2.07315	2.27147	15.7206	17.5624	26.3177	10.0919	17.7632	16.6577	8.12914
ENSGALG00000028158	FGF7	up	1.36589	2.5323e-05	0.000245753	19.7856	51.835	59.094	61.5275	27.9788	57.5073	52.0207	26.1831	12.4389	10.2216	15.7206	28.9263	29.6074	5.60661	12.1538	16.6577	24.3874
ENSGALG00000015708	FGFR3	up	2.08986	0.000859801	0.00459388	11.8714	28.6456	13.3438	16.0918	16.7873	3.8988	224.511	35.2118	1.03657	13.6288	14.7381	14.4632	13.1588	11.2132	7.47924	9.99464	6.96783
ENSGALG00000008306	FGL2	up	1.1744	0.00962342	0.0316555	1276.17	641.117	181.095	268.828	466.687	1275.88	1415.51	698.818	319.264	113.573	206.333	211.782	218.217	1329.89	232.791	240.982	229.938
ENSGALG00000032199	FGR	up	1.11198	1.63932e-11	1.28921e-09	514.427	404.449	716.753	572.679	378.274	648.176	470.012	334.06	241.521	179.446	262.338	301.66	262.08	188.382	256.164	227.656	181.164
ENSGALG00000015573	FHL5	up	1.7627	7.45894e-09	2.46283e-07	246.331	296.687	238.282	259.362	102.962	286.562	78.4874	213.979	55.9749	45.4294	90.3935	61.985	94.3049	14.5772	83.2066	62.1889	62.7105
ENSGALG00000025764	FKBP10	up	1.23381	9.67796e-09	3.07124e-07	266.117	210.75	196.345	347.394	168.992	299.233	234.55	205.853	82.9258	67.0084	151.311	117.771	132.685	41.4889	114.058	106.609	108.001
ENSGALG00000001161	FLI1	up	1.47222	2.58445e-09	1.01262e-07	329.431	1012.83	539.471	465.716	212.639	474.679	307.561	360.243	147.193	137.424	201.42	224.179	129.395	155.864	154.259	213.219	139.357
ENSGALG00000005678	FLNB	up	1.55055	2.61546e-10	1.37246e-08	1752.02	1302.01	919.77	797.018	915.468	2735.98	1659.19	875.78	515.177	273.712	498.147	393.605	580.085	713.161	381.441	419.775	433.167
ENSGALG00000005802	FLT4	up	1.33795	9.31205e-09	2.98738e-07	215.663	132.316	197.298	211.087	212.639	298.258	200.782	231.134	131.645	73.8228	95.3062	63.0181	100.884	23.5478	86.0113	106.609	74.3235
ENSGALG00000010326	FLVCR2	up	2.17085	8.66659e-05	0.000689433	21.7642	190.971	7.62503	20.8247	12.3107	24.3675	41.069	16.2516	4.14629	4.54294	6.87776	11.3639	8.77255	11.2132	12.1538	7.77361	17.4196
ENSGALG00000055075	FMNL3	up	1.0471	1.06557e-07	2.37456e-06	436.273	248.262	434.627	438.265	401.776	506.844	294.784	250.997	152.376	143.103	168.014	198.352	308.136	128.952	191.656	215.44	132.389
ENSGALG00000034067	FMOD	up	1.60852	5.51498e-07	9.8819e-06	163.232	48.4248	162.985	213.926	133.179	294.36	143.285	192.31	32.1338	34.072	79.5856	42.3564	96.4981	20.1838	84.1415	58.8573	49.9361
ENSGALG00000003578	FN1	up	2.19613	5.47435e-09	1.89846e-07	1237.59	5630.91	621.44	1412.29	747.595	3202.87	1640.02	830.637	248.778	312.327	624.894	627.081	594.34	292.665	371.157	383.128	307.746
ENSGALG00000011663	FNDC1	up	2.40825	4.71602e-05	0.000412455	57.3784	618.609	15.2501	57.7412	16.7873	94.5459	93.0897	46.0462	12.4389	13.6288	26.5285	40.2902	38.3799	4.48529	31.7868	17.7682	26.71
ENSGALG00000010036	FOSL2	up	1.35951	0.00373843	0.0149182	56.3891	19.7791	20.9688	5.67946	5.59577	46.7856	27.3793	8.12579	14.512	4.54294	4.91269	5.16542	12.0623	243.327	7.47924	9.99464	12.7744
ENSGALG00000026153	FOXO6	up	1.05196	0.00138445	0.00674238	266.117	100.942	51.469	56.7946	168.992	287.537	189.83	153.487	80.8527	48.8366	58.9523	50.6211	97.5947	151.379	68.2481	62.1889	73.1622
ENSGALG00000043015	FOXS1	up	2.26798	4.05964e-07	7.60411e-06	19.7856	25.2354	34.3126	64.3672	8.95323	24.3675	17.3402	16.2516	8.29258	2.27147	10.8079	11.3639	4.38628	3.36397	3.73962	2.22103	2.32261
ENSGALG00000037791	FRMD4B	up	1.16757	0.00040342	0.00246342	31.657	26.5995	40.9845	44.4891	58.196	10.7217	41.9816	12.6401	12.4389	9.08588	25.546	13.4301	17.5451	12.3346	12.1538	15.5472	15.097
ENSGALG00000012374	FRMD6	up	1.02818	4.1604e-05	0.000371377	136.521	130.951	171.563	197.835	89.5323	192.991	266.492	91.1895	79.8161	36.3435	123.8	105.374	88.8221	74.0073	57.9641	56.6363	81.2914
ENSGALG00000002763	FRZB	up	1.08751	2.78509e-12	3.17219e-10	615.333	274.862	405.08	506.419	391.704	513.667	555.8	525.468	185.547	164.682	224.019	241.741	288.398	199.595	262.708	218.772	218.325
ENSGALG00000014908	FST	up	1.09359	5.52853e-05	0.000473372	227.535	139.136	80.0628	194.048	209.282	301.182	191.655	240.162	78.7795	73.8228	57.9697	129.135	130.492	32.5184	84.1415	121.046	126.582
ENSGALG00000036443	FUT8	up	1.10241	8.17923e-08	1.90455e-06	121.682	184.151	83.8754	87.0851	98.4855	138.407	146.023	132.721	76.7064	47.7009	67.7951	50.6211	55.925	50.4595	89.7509	44.4206	36.0005
ENSGALG00000015022	FYN	up	1.40733	2.3807e-06	3.31875e-05	169.167	576.323	145.829	124.002	117.511	213.459	187.092	111.955	89.1453	47.7009	91.376	73.3489	71.277	108.768	66.3783	73.294	77.8074
ENSGALG00000042308	FZD3	up	1.71589	0.00326962	0.0134192	3.95713	26.5995	9.53129	10.4123	5.59577	4.8735	74.8368	6.32006	3.10972	0	3.93015	7.23158	2.19314	1.12132	4.67453	1.11052	1.16131
ENSGALG00000007781	GAL3ST1	up	3.12045	0.000686644	0.00381576	3.95713	0.682039	3.81252	7.57261	3.35746	2.9241	2.73793	1.80573	1.03657	0	0.982538	1.03308	0	0	0	0	0
ENSGALG00000013197	GALNT12	up	1.43277	2.75606e-09	1.06846e-07	84.089	148.684	73.3909	70.0467	78.3408	102.344	46.5449	75.8407	40.4263	15.9003	42.2491	27.8932	42.7662	28.0331	32.7217	33.3155	19.7422
ENSGALG00000009452	GALNT16	up	1.04657	0.00516831	0.0194563	28.6892	23.1893	29.547	34.0768	12.3107	17.5446	8.2138	13.543	9.32916	5.67867	13.7555	18.5955	18.6417	4.48529	5.60943	5.55258	9.29044
ENSGALG00000001130	GALNT17	up	1.096	0.000109436	0.000837033	62.3248	49.1068	43.8439	47.3288	22.3831	57.5073	52.9334	29.7946	21.768	10.2216	30.4587	28.9263	36.1868	22.4265	8.41415	17.7682	16.2583
ENSGALG00000010960	GALNT3	up	1.23025	0.000720703	0.00397454	14.8392	32.7379	12.3907	11.3589	20.1448	21.4434	50.1954	14.4459	7.25601	12.4931	12.773	11.3639	6.57941	13.4559	3.73962	9.99464	8.12914
ENSGALG00000036731	GAS2L1	up	1.36349	3.44288e-11	2.37494e-09	135.532	80.4806	93.4066	69.1001	59.3152	106.242	81.2254	60.492	32.1338	23.8504	40.284	38.2241	27.4142	37.0037	43.9405	21.0998	34.8392
ENSGALG00000028373	GAS2L3	up	1.82906	0.00290066	0.0122119	8.90354	57.2913	1.90626	12.3055	3.35746	10.7217	17.3402	10.8344	5.18286	1.13573	3.93015	8.26466	3.28971	11.2132	2.80472	2.22103	1.16131
ENSGALG00000042411	GASK1B	up	1.08058	0.000865564	0.00461456	187.964	130.951	241.142	155.239	89.5323	171.547	44.7196	132.721	52.8652	38.615	87.4459	73.3489	112.947	15.6985	77.5971	65.5204	89.4205
ENSGALG00000029270	GATA3	up	1.98332	0.000308225	0.00196731	13.8499	29.3277	10.4844	15.1452	4.47662	11.6964	117.731	15.3487	11.4023	6.81441	4.91269	8.26466	3.28971	8.97058	9.34905	5.55258	3.48392
ENSGALG00000014976	GATA6	up	1.88449	0.000206469	0.00142064	11.8714	6.82039	7.62503	11.3589	3.35746	9.747	10.0391	9.02866	3.10972	1.13573	5.89523	0	1.09657	3.36397	0	4.44206	2.32261
ENSGALG00000049638	GATD1	up	1.10796	9.60073e-07	1.55185e-05	110.8	59.3374	84.8285	59.6343	79.4599	142.306	116.818	65.9092	51.8286	27.2576	52.0745	35.1248	55.925	52.7022	39.266	31.0944	29.0326
ENSGALG00000014944	GCNT4	up	1.61901	0.000265464	0.00174987	49.4641	222.345	29.547	48.2754	23.5022	26.3169	33.7678	18.0573	13.4754	17.036	31.4412	20.6617	16.4485	13.4559	21.5028	15.5472	16.2583
ENSGALG00000007717	GCNT7	up	1.74583	0.00124006	0.00617948	6.92497	73.6602	8.57816	5.67946	13.4298	18.5193	16.4276	9.02866	5.18286	4.54294	6.87776	2.06617	2.19314	10.0919	3.73962	6.66309	10.4517
ENSGALG00000036806	GDF11	up	1.69423	0.00170408	0.00796627	8.90354	11.5947	32.4064	24.611	3.35746	8.7723	9.12644	8.12579	3.10972	2.27147	5.89523	4.13233	14.2554	1.12132	1.86981	2.22103	2.32261
ENSGALG00000038355	GDF5	up	3.71036	0.00495503	0.0187882	4.94641	0	0	0	3.35746	1.9494	11.8644	9.93152	1.03657	0	0	0	0	0	0.934905	0	0
ENSGALG00000034967	GDPD5	up	1.16978	0.00675881	0.0238927	10.8821	16.3689	13.3438	27.4507	23.5022	20.4687	40.1564	6.32006	5.18286	2.27147	8.84284	12.397	15.352	16.8198	11.2189	2.22103	4.64522
ENSGALG00000032506	GEM	up	1.35119	6.01294e-08	1.46272e-06	122.671	190.289	111.516	189.315	109.677	225.156	240.025	121.887	67.3772	40.8865	110.044	69.2166	42.7662	44.8529	36.4613	92.1728	74.3235
ENSGALG00000000909	GFAP	up	1.81258	0.00190437	0.00870595	12.8607	12.2767	6.6719	17.985	3.35746	3.8988	2.73793	5.4172	2.07315	0	3.93015	2.06617	4.38628	3.36397	3.73962	0	1.16131
ENSGALG00000039705	GFPT2	up	1.85745	1.77115e-06	2.57659e-05	68.2605	267.359	36.2189	53.0083	41.4087	74.0772	180.704	48.7548	23.8412	15.9003	34.3888	18.5955	21.9314	217.537	30.8519	18.8788	33.6778
ENSGALG00000032856	GFRA2	up	1.14706	0.00242811	0.0105364	97.9389	40.2403	131.532	230.018	68.2684	140.357	114.993	117.373	29.024	48.8366	45.1967	69.2166	89.9187	4.48529	54.2245	81.0676	55.7426
ENSGALG00000040504	GGT5	up	1.11657	0.00129831	0.00640571	146.414	143.228	296.423	226.232	108.558	278.764	243.676	109.247	61.1578	60.1939	68.7776	76.4481	65.7941	298.272	61.7037	54.4153	59.2266
ENSGALG00000014873	GJA1	up	1.63144	2.65795e-06	3.60936e-05	841.879	469.925	691.019	701.413	910.991	1414.29	2823.72	697.012	325.484	151.053	197.49	274.8	252.211	728.86	309.454	575.247	290.326
ENSGALG00000039452	GJA5	up	1.3656	4.02059e-05	0.000361091	173.124	117.311	305.954	278.294	128.703	371.361	263.754	193.213	94.3281	60.1939	84.4982	39.2572	115.14	238.842	57.0292	68.852	41.807
ENSGALG00000000997	GJC1	up	1.10573	1.05331e-05	0.000116363	182.028	124.131	248.767	293.439	138.775	262.194	143.285	171.545	86.0356	85.1801	117.905	132.235	132.685	35.8823	103.774	58.8573	63.8718
ENSGALG00000005331	GJC2	up	1.14459	0.000618776	0.0035094	38.582	21.1432	39.0783	45.4357	19.0256	61.4061	61.1472	17.1545	17.6217	6.81441	24.5634	20.6617	18.6417	22.4265	23.3726	12.2157	6.96783
ENSGALG00000013293	GLDN	up	1.91327	5.64602e-05	0.000481469	34.6249	8.86651	33.3595	69.1001	8.95323	18.5193	11.8644	23.4745	5.18286	3.4072	5.89523	7.23158	10.9657	17.9412	2.80472	4.44206	4.64522
ENSGALG00000042422	GLI1	up	1.99279	0.000777219	0.00422482	7.91426	8.18447	23.8282	29.3439	10.0724	1.9494	54.7587	6.32006	2.07315	2.27147	1.96508	8.26466	4.38628	3.36397	7.47924	1.11052	9.29044
ENSGALG00000011630	GLI2	up	1.2505	1.21846e-08	3.73754e-07	67.2712	73.6602	81.9691	88.0316	68.2684	99.4194	105.867	50.5605	25.9143	18.1718	24.5634	53.7203	41.6696	23.5478	28.9821	45.5311	38.3231
ENSGALG00000028821	GLIPR2	up	1.13398	9.44455e-05	0.000740495	506.512	370.347	152.501	230.965	92.8898	355.766	200.782	144.459	100.548	62.4654	159.171	161.161	120.623	137.923	113.124	87.7307	110.324
ENSGALG00000034078	GLT8D2	up	1.41496	0.000653005	0.00366206	50.4534	68.2039	42.8908	97.4974	29.098	59.4567	23.7288	29.7946	6.21944	9.08588	26.5285	32.0256	41.6696	2.24265	14.0236	18.8788	18.5809
ENSGALG00000027534	GM2A	up	1.1772	0.000505166	0.00296541	92.0032	123.449	141.063	192.155	62.6726	107.217	313.95	96.6067	37.3166	87.4516	108.079	84.7128	62.5044	14.5772	64.5085	46.6417	55.7426
ENSGALG00000035645	GNAI2	up	1.04101	2.12437e-14	4.33519e-12	1158.45	1692.14	1100.86	1200.26	1017.31	1466.92	829.594	878.489	559.749	459.973	616.051	509.31	631.624	550.57	593.665	558.589	630.589
ENSGALG00000015683	GNG10	up	1.59183	8.65855e-10	3.92373e-08	110.8	165.053	48.6096	64.3672	121.988	94.5459	155.15	139.944	37.3166	36.3435	34.3888	18.5955	40.5731	65.0367	30.8519	32.205	41.807
ENSGALG00000027629	GNG2	up	1.91341	9.46999e-06	0.000106378	54.4105	317.148	58.1409	78.5659	20.1448	64.3302	65.7104	33.406	16.5852	20.4432	30.4587	35.1248	16.4485	15.6985	26.1773	33.3155	12.7744
ENSGALG00000010986	GNG4	up	1.60444	0.0035334	0.0142314	7.91426	75.7063	3.81252	9.46577	5.59577	11.6964	19.1655	18.9602	9.32916	6.81441	5.89523	4.13233	7.67598	11.2132	1.86981	4.44206	5.80653
ENSGALG00000042227	GNLY	up	1.45528	7.6399e-05	0.000621212	364.056	963.721	220.173	264.095	141.013	251.473	144.198	195.019	65.3041	91.9945	260.372	88.8451	76.7598	140.165	71.9877	143.257	105.679
ENSGALG00000008589	GPR1	up	1.37375	3.93916e-09	1.43594e-07	464.963	356.706	214.454	262.202	417.444	770.013	637.938	631.103	213.534	130.61	140.503	167.359	149.133	179.412	178.567	209.887	261.294
ENSGALG00000032060	GPR153	up	1.12333	0.000989831	0.00512459	7.91426	13.6408	18.1095	14.1987	6.71492	17.5446	22.8161	11.7373	7.25601	6.81441	7.8603	3.09925	3.28971	8.97058	7.47924	5.55258	8.12914
ENSGALG00000022926	GPR162	up	1.00769	3.70495e-07	7.04229e-06	73.2069	70.25	63.8596	96.5508	49.2428	86.7483	83.9633	91.1895	36.2801	32.9363	30.4587	49.588	54.8285	16.8198	38.3311	41.0891	44.1296
ENSGALG00000042177	GPR182	up	1.74077	2.5183e-06	3.47161e-05	86.0675	40.9223	30.5001	18.9315	91.7706	80.9001	27.3793	59.5891	19.6949	14.7646	15.7206	9.29775	25.2211	5.60661	31.7868	13.3262	10.4517
ENSGALG00000041730	GPR20	up	2.55515	0.00066688	0.00372707	3.95713	5.45631	5.71877	22.7178	1.11915	6.8229	7.30116	7.22293	3.10972	0	2.94761	3.09925	0	2.24265	0	0	0
ENSGALG00000046223	GPR21	up	1.62215	0.00707607	0.0247663	0.989282	7.50243	15.2501	8.51919	3.35746	14.6205	2.73793	5.4172	2.07315	1.13573	2.94761	3.09925	5.48285	2.24265	0	3.33155	1.16131
ENSGALG00000016227	GPR34	up	1.41602	1.95306e-05	0.000197905	116.735	210.068	27.6407	58.6878	71.6259	148.154	99.4782	114.664	41.4629	30.6648	55.0221	45.4557	26.3177	13.4559	56.0943	42.1996	46.4522
ENSGALG00000000607	GPR37L1	up	1.42814	0.000125495	0.000937375	13.8499	6.82039	13.3438	15.1452	7.83408	18.5193	10.9517	10.8344	3.10972	7.95014	3.93015	4.13233	6.57941	4.48529	4.67453	1.11052	4.64522
ENSGALG00000010595	GPR65	up	1.87381	0.00212576	0.00949645	15.8285	127.541	5.71877	13.2521	17.9065	8.7723	6.38851	19.863	2.07315	3.4072	17.6857	9.29775	9.86912	3.36397	10.284	4.44206	5.80653
ENSGALG00000021362	GPRC5C	up	1.59404	0.0012427	0.00618902	5.93569	17.051	18.1095	18.9315	5.59577	16.5699	30.1173	3.61146	1.03657	1.13573	6.87776	8.26466	6.57941	3.36397	5.60943	2.22103	8.12914
ENSGALG00000025851	GPRIN3	up	1.21014	0.00777481	0.0266656	11.8714	30.0097	15.2501	12.3055	7.83408	10.7217	15.515	5.4172	7.25601	1.13573	11.7905	3.09925	10.9657	6.72794	7.47924	1.11052	3.48392
ENSGALG00000010633	GPX7	up	1.34152	5.6741e-09	1.94335e-07	81.1211	73.6602	47.6565	92.7645	41.4087	68.229	63.8851	60.492	23.8412	23.8504	19.6508	35.1248	46.0559	12.3346	22.4377	27.7629	24.3874
ENSGALG00000026704	GPX8	up	1.01837	4.62271e-05	0.000405743	45.507	40.9223	28.5939	49.222	23.5022	33.1398	44.7196	65.0063	23.8412	18.1718	21.6158	26.8602	18.6417	7.84926	14.9585	25.5419	26.71
ENSGALG00000014935	GREB1L	up	1.3613	7.45906e-09	2.46283e-07	78.1533	77.7524	81.9691	64.3672	88.4132	161.8	157.887	91.1895	62.1944	29.5291	41.2666	29.9594	38.3799	24.6691	51.4198	38.868	33.6778
ENSGALG00000055021	GREM2	down	-1.19694	0.00046096	0.00275433	167.189	41.6044	96.266	56.7946	138.775	106.242	60.2345	92.0923	251.887	253.269	219.106	220.047	401.344	40.3676	273.927	106.609	188.131
ENSGALG00000015645	GRK4	up	1.06182	0.00197314	0.00895347	39.5713	156.869	44.7971	43.5425	35.8129	39.9627	72.0989	29.7946	35.2435	12.4931	49.1269	23.7609	23.028	34.761	19.633	27.7629	24.3874
ENSGALG00000035946	GUCY1A1	up	1.49521	2.93189e-09	1.11313e-07	191.921	120.721	330.736	380.524	209.282	223.206	202.607	337.672	118.169	97.6732	90.3935	95.0436	65.7941	29.1544	114.993	102.167	82.4527
ENSGALG00000017173	GUCY1A2	up	1.31486	0.00155318	0.00741839	34.6249	13.6408	46.7033	18.9315	27.9788	52.6338	16.4276	26.1831	27.9875	5.67867	4.91269	11.3639	24.1245	2.24265	11.2189	9.99464	9.29044
ENSGALG00000013234	HAPLN2	up	2.16654	0.00249763	0.0107871	0.989282	15.0049	7.62503	3.78631	3.35746	2.9241	6.38851	6.32006	1.03657	4.54294	1.96508	1.03308	0	2.24265	0	0	1.16131
ENSGALG00000021135	HAPLN3	up	1.24761	5.68247e-05	0.000484295	46.4963	45.0146	40.0314	108.856	34.6938	76.0266	51.1081	42.4347	10.3657	19.3075	29.4761	41.3233	31.8005	14.5772	34.5915	13.3262	15.097
ENSGALG00000029596	HAS2	up	1.47774	0.00761532	0.0262109	4.94641	23.1893	13.3438	19.8781	1.11915	7.7976	14.6023	8.12579	5.18286	0	11.7905	2.06617	5.48285	4.48529	1.86981	3.33155	3.48392
ENSGALG00000000630	HAS3	up	3.59901	0.00406116	0.0159201	7.91426	1.36408	0.953129	0	194.733	16.5699	14.6023	23.4745	7.25601	0	0	0	0	6.72794	0.934905	1.11052	8.12914
ENSGALG00000031597	HBM	up	1.05046	0.000247286	0.00164815	215.663	265.313	322.158	256.522	172.35	136.458	147.848	184.185	58.0481	94.266	233.844	64.0512	135.975	71.7647	43.9405	123.267	98.7109
ENSGALG00000023436	HDC	up	1.32486	0.000808016	0.00436959	34.6249	19.0971	5.71877	13.2521	34.6938	38.988	40.1564	12.6401	3.10972	12.4931	11.7905	7.23158	6.57941	10.0919	13.0887	16.6577	8.12914
ENSGALG00000011798	HEBP1	up	1.19423	2.37801e-11	1.75579e-09	257.213	235.303	181.095	256.522	110.796	288.511	242.763	179.67	117.133	67.0084	102.184	79.5474	100.884	75.1286	110.319	98.8359	110.324
ENSGALG00000005451	HELLS	up	1.05115	0.00274138	0.0116582	27.6999	569.503	25.7345	32.1836	36.9321	31.1904	97.653	23.4745	16.5852	18.1718	34.3888	21.6947	14.2554	21.3051	19.633	9.99464	5.80653
ENSGALG00000039356	HEPACAM	up	2.59663	0.000746628	0.00409031	8.90354	2.04612	5.71877	13.2521	7.83408	2.9241	0.912644	4.51433	0	0	0.982538	0	0	1.12132	1.86981	2.22103	2.32261
ENSGALG00000048261	HES6	up	1.24252	7.87334e-08	1.83916e-06	273.042	198.473	232.563	110.749	141.013	163.75	226.336	251.9	87.0721	70.4156	91.376	34.0917	51.5388	106.526	106.579	104.388	108.001
ENSGALG00000043828	HEXA	up	1.00684	6.6663e-05	0.000553378	98.9282	285.092	74.3441	116.429	73.8642	152.053	162.451	106.538	41.4629	63.6012	86.4633	83.6797	69.0839	57.1875	67.3132	69.9625	61.5492
ENSGALG00000014933	HEXB	up	1.354	4.64994e-06	5.85948e-05	141.467	411.952	96.266	89.9248	102.962	125.736	149.674	88.4809	64.2675	35.2078	88.4284	53.7203	53.7319	53.8235	70.1179	56.6363	55.7426
ENSGALG00000034716	HEY2	up	2.60389	7.40165e-06	8.61065e-05	17.8071	6.82039	8.57816	15.1452	5.59577	4.8735	15.515	5.4172	2.07315	0	2.94761	2.06617	4.38628	1.12132	1.86981	0	0
ENSGALG00000034986	HEYL	up	1.80914	2.27822e-11	1.6906e-09	405.606	145.956	352.658	328.462	149.967	424.969	280.182	138.138	120.242	31.8006	80.5681	67.1504	82.2427	85.2205	90.6858	66.6309	89.4205
ENSGALG00000030008	HHEX	up	1.80739	6.59614e-06	7.8033e-05	52.432	431.049	106.75	123.055	43.647	67.2543	106.779	63.2006	25.9143	31.8006	58.9523	43.3895	47.1525	32.5184	38.3311	23.3208	18.5809
ENSGALG00000009948	HHIP	up	1.72169	3.65612e-05	0.00033403	27.6999	10.2306	16.2032	13.2521	22.3831	38.0133	71.1863	47.8519	11.4023	6.81441	7.8603	5.16542	5.48285	4.48529	18.6981	11.1052	12.7744
ENSGALG00000022871	HHLA2	up	1.34756	5.84763e-05	0.000495497	31.657	51.1529	36.2189	23.6644	36.9321	46.7856	64.7978	27.086	22.8046	11.3573	11.7905	3.09925	25.2211	26.9117	21.5028	11.1052	6.96783
ENSGALG00000042077	HIC1	up	1.38172	2.008e-07	4.13795e-06	964.55	457.648	859.722	917.233	260.763	1001.02	434.419	316.906	156.523	232.826	321.29	297.528	298.267	179.412	261.773	293.176	209.035
ENSGALG00000037257	HLX	up	1.35732	0.000696893	0.00385958	11.8714	19.7791	84.8285	22.7178	13.4298	20.4687	30.1173	25.2802	10.3657	9.08588	11.7905	22.7278	5.48285	10.0919	10.284	13.3262	6.96783
ENSGALG00000031129	HMCN1	up	1.09642	0.000315011	0.00200627	41.5498	18.4151	34.3126	36.9165	25.7405	34.1145	21.9035	28.8917	12.4389	5.67867	27.5111	14.4632	18.6417	5.60661	11.2189	8.88412	22.0648
ENSGALG00000027838	HMG20B	up	1.04218	4.71425e-07	8.61523e-06	70.239	115.265	67.6722	70.9933	52.6002	70.1784	81.2254	41.5318	37.3166	35.2078	30.4587	32.0256	23.028	51.5809	38.3311	32.205	32.5165
ENSGALG00000012550	HMOX1	up	1.16841	1.52669e-05	0.000160801	406.595	370.347	117.235	198.781	372.678	734.924	444.458	362.952	183.473	122.659	122.817	133.268	120.623	229.871	188.851	176.572	227.616
ENSGALG00000012377	HNMT	up	1.07162	0.00103921	0.00532579	243.363	121.403	65.7659	124.002	323.435	376.234	271.055	272.666	146.157	53.3795	109.062	82.6466	111.85	61.6728	73.8575	217.661	105.679
ENSGALG00000000284	HOXB4	up	1.14196	4.9075e-07	8.92399e-06	370.981	165.053	410.799	415.547	286.503	350.892	229.986	271.763	132.681	110.166	125.765	161.161	174.354	53.8235	158.934	208.777	148.647
ENSGALG00000032740	HOXB7	up	1.12713	9.96444e-05	0.000773415	55.3998	76.3884	164.891	110.749	33.5746	69.2037	48.3702	95.7038	32.1338	27.2576	39.3015	58.8857	44.9593	19.0625	45.8104	33.3155	36.0005
ENSGALG00000016443	HPCAL1	up	1.05691	1.83196e-05	0.000187184	78.1533	149.367	117.235	128.734	43.647	135.483	80.3127	78.5493	31.0972	43.1579	68.7776	57.8527	70.1804	37.0037	57.0292	33.3155	40.6457
ENSGALG00000010769	HPGD	up	1.46743	0.000301014	0.00192882	122.671	137.09	40.9845	17.0384	83.9365	258.296	161.538	172.447	15.5486	60.1939	30.4587	23.7609	46.0559	67.2794	37.3962	47.7522	76.6461
ENSGALG00000004930	HRH1	up	1.76481	0.000391497	0.00240279	10.8821	6.82039	6.6719	11.3589	4.47662	6.8229	11.8644	8.12579	8.29258	1.13573	1.96508	3.09925	1.09657	0	1.86981	2.22103	2.32261
ENSGALG00000024171	HRH2	up	1.98516	0.00152187	0.00728601	5.93569	29.3277	9.53129	11.3589	4.47662	7.7976	4.56322	10.8344	0	1.13573	7.8603	8.26466	1.09657	2.24265	0.934905	1.11052	1.16131
ENSGALG00000014934	HS3ST1	up	1.04286	4.40672e-06	5.61561e-05	251.278	107.08	147.735	172.277	189.137	184.218	145.11	325.032	86.0356	76.0942	112.009	96.0767	99.7878	38.125	96.2952	118.825	106.84
ENSGALG00000039326	HSBP1L1	up	1.1092	2.50663e-07	4.99051e-06	45.507	39.5583	32.4064	39.7562	27.9788	52.6338	40.1564	64.1035	12.4389	18.1718	21.6158	20.6617	19.7382	22.4265	21.5028	14.4367	27.8713
ENSGALG00000028326	HSD11B2	up	1.22975	0.00193816	0.00883021	28.6892	13.6408	26.6876	27.4507	14.549	32.1651	10.9517	21.6688	3.10972	5.67867	16.7031	17.5624	4.38628	1.12132	10.284	13.3262	11.6131
ENSGALG00000009248	HSPA12A	up	1.09535	2.15473e-05	0.000215371	48.4748	21.8252	27.6407	31.237	17.9065	41.9121	22.8161	32.5032	20.7315	12.4931	17.6857	12.397	17.5451	12.3346	12.1538	8.88412	13.9357
ENSGALG00000015895	HTR1B	up	2.1955	0.000363223	0.00225755	4.94641	19.0971	4.76565	53.0083	8.95323	13.6458	7.30116	18.9602	2.07315	2.27147	4.91269	0	5.48285	1.12132	1.86981	12.2157	2.32261
ENSGALG00000007681	HTR2B	up	2.74958	0.00774004	0.0265587	5.93569	24.5534	2.85939	0.946577	0	6.8229	0.912644	2.7086	0	0	0	1.03308	2.19314	3.36397	0	1.11052	0
ENSGALG00000041140	HTRA1	up	1.43657	2.53958e-21	3.39218e-18	1104.04	1107.63	689.112	903.034	706.186	1295.38	1038.59	904.672	332.74	270.305	368.452	394.638	313.619	358.823	366.483	525.274	290.326
ENSGALG00000034673	HTRA3	up	1.37411	0.00277596	0.0117848	75.1854	135.726	21.922	27.4507	40.2895	129.635	146.936	47.8519	26.9509	15.9003	13.7555	9.29775	25.2211	91.9485	28.0472	15.5472	45.2909
ENSGALG00000010708	ICA1	up	2.07526	5.50078e-07	9.86849e-06	48.4748	171.192	23.8282	17.0384	68.2684	83.8242	83.0506	62.2977	24.8778	10.2216	20.6333	4.13233	16.4485	31.397	13.0887	9.99464	18.5809
ENSGALG00000008656	ICOS	up	1.68328	0.00145032	0.00699362	98.9282	334.199	23.8282	36.9165	24.6214	70.1784	42.8943	38.8232	31.0972	12.4931	58.9523	25.8271	19.7382	49.3382	13.0887	19.9893	4.64522
ENSGALG00000031637	ICOSLG	up	1.60916	0.000445894	0.00267409	97.9389	311.692	45.7502	34.0768	44.7662	53.6085	125.945	48.7548	14.512	14.7646	88.4284	16.5293	19.7382	41.4889	32.7217	29.9839	23.2261
ENSGALG00000034661	ID1	up	1.2102	0.00743803	0.0257449	170.157	142.546	1042.72	259.362	53.7194	137.433	212.646	157.099	80.8527	59.0582	157.206	236.576	199.576	62.7941	86.9462	65.5204	109.163
ENSGALG00000035016	ID2	up	1.23916	0.00108194	0.00550637	146.414	517.668	227.798	185.529	51.4811	114.04	233.637	138.138	82.9258	61.3297	136.573	136.367	120.623	24.6691	95.3603	38.868	73.1622
ENSGALG00000035317	ID3	up	1.13234	0.000214145	0.00146074	163.232	128.223	529.94	338.874	89.5323	207.611	282.92	167.03	98.4744	95.4017	125.765	137.4	182.03	62.7941	79.4669	74.4045	123.098
ENSGALG00000039474	ID4	up	1.67861	0.000420128	0.00254773	19.7856	26.5995	20.9688	23.6644	2.23831	37.0386	43.8069	18.9602	8.29258	3.4072	14.7381	1.03308	7.67598	7.84926	6.54434	2.22103	16.2583
ENSGALG00000026970	IFITM3	up	1.55897	3.2573e-09	1.21163e-07	1756.97	1204.48	1282.91	1550.49	1304.93	2115.1	1977.7	4047.55	419.812	442.937	727.078	515.508	652.459	1326.53	456.234	702.956	576.007
ENSGALG00000004239	IFITM5	up	1.30905	0.000275943	0.00180277	91.014	65.4757	59.094	99.3906	95.1281	88.6977	78.4874	76.7436	57.0115	10.2216	19.6508	14.4632	18.6417	102.04	26.1773	23.3208	25.5487
ENSGALG00000046996	IFNA1	down	-1.99327	0.00326863	0.0134188	0	0.682039	1.90626	0	1.11915	2.9241	0.912644	0.902866	7.25601	3.4072	1.96508	2.06617	2.19314	5.60661	4.67453	5.55258	4.64522
ENSGALG00000030363	IFNAR1	up	1.16574	4.09843e-10	2.0344e-08	384.831	517.668	214.454	168.491	296.576	382.083	349.543	350.312	130.608	130.61	135.59	123.97	141.457	187.261	161.739	156.583	169.551
ENSGALG00000041204	IGF2BP1	down	-1.11144	0.000606766	0.00345819	77.164	45.6966	61.0003	48.2754	55.9577	27.2916	52.9334	63.2006	156.523	147.646	56.9872	92.9775	168.872	196.232	123.407	19.9893	85.9366
ENSGALG00000040672	IGFBP4	up	1.58077	2.57658e-06	3.52532e-05	341.302	567.456	335.501	707.093	247.333	550.706	306.649	166.127	67.3772	89.7231	210.263	190.087	235.762	35.8823	119.668	167.688	95.227
ENSGALG00000037332	IGFBP7	up	1.3434	4.38473e-15	1.07375e-12	829.018	540.857	1121.83	881.263	663.658	990.296	641.589	813.482	307.862	282.798	371.399	311.991	311.426	182.776	407.619	421.996	274.068
ENSGALG00000007059	IGSF6	up	1.63003	5.73942e-05	0.000487735	42.5391	133.68	20.0157	31.237	25.7405	38.0133	34.6805	27.9888	12.4389	21.579	20.6333	21.6947	13.1588	4.48529	15.8934	14.4367	4.64522
ENSGALG00000004594	Ii	up	1.49772	1.22831e-07	2.68565e-06	10369.7	31097.6	6970.23	8380.04	6060.22	10907.9	8710.28	8009.32	2844.36	3038.09	6359.97	4707.76	3626.35	3528.8	4996.13	3852.38	3101.85
ENSGALG00000032260	IL10RA	up	1.44169	0.00131778	0.00648865	54.4105	170.51	21.922	17.0384	27.9788	41.9121	30.1173	22.5716	5.18286	13.6288	23.5809	14.4632	16.4485	37.0037	18.6981	14.4367	17.4196
ENSGALG00000005499	IL17RD	up	1.98356	0.0020671	0.00928805	4.94641	5.45631	4.76565	7.57261	3.35746	27.2916	15.515	8.12579	3.10972	0	4.91269	0	0	1.12132	5.60943	2.22103	4.64522
ENSGALG00000016785	IL1RL1	up	1.9508	0.000650843	0.00365412	82.1104	48.4248	11.4375	19.8781	24.6214	97.47	87.6139	62.2977	10.3657	3.4072	21.6158	3.09925	5.48285	59.4301	4.67453	3.33155	15.097
ENSGALG00000015458	ILDR2	up	1.53515	2.98244e-06	3.99098e-05	41.5498	38.8762	60.0471	38.8096	30.2172	82.8495	36.5058	27.9888	9.32916	9.08588	7.8603	16.5293	28.5108	6.72794	25.2424	24.4313	10.4517
ENSGALG00000034616	INHBA	up	1.61504	0.00122888	0.00613312	15.8285	47.7427	19.0626	46.3823	5.59577	3.8988	59.3219	13.543	8.29258	5.67867	15.7206	7.23158	9.86912	10.0919	1.86981	9.99464	9.29044
ENSGALG00000028770	INHBB	up	2.23879	0.00496304	0.0188137	1.97856	6.13835	1.90626	3.78631	1.11915	1.9494	14.6023	3.61146	2.07315	0	0.982538	1.03308	2.19314	0	0.934905	0	1.16131
ENSGALG00000005701	IP6K2	up	1.02319	3.1536e-06	4.18571e-05	435.284	952.808	295.47	330.355	322.316	597.491	409.777	390.941	196.949	164.682	284.936	178.723	245.631	282.573	239.336	205.445	270.584
ENSGALG00000030162	IQGAP1	up	1.20934	1.08539e-07	2.40537e-06	473.866	921.435	363.142	277.347	324.555	552.655	389.699	289.82	203.168	112.438	214.193	172.525	251.114	180.533	218.768	174.351	221.809
ENSGALG00000014978	IQGAP2	up	1.56819	7.26914e-06	8.49061e-05	125.639	412.634	65.7659	83.2988	81.6982	174.471	108.605	80.3551	36.2801	35.2078	89.4109	51.6542	47.1525	63.9154	43.9405	28.8734	33.6778
ENSGALG00000049193	IQGAP3	up	1.28687	0.00480419	0.0183298	14.8392	276.908	18.1095	9.46577	8.95323	18.5193	47.4575	8.12579	12.4389	1.13573	6.87776	8.26466	7.67598	4.48529	12.1538	6.66309	2.32261
ENSGALG00000015892	IRAK1BP1	up	1.22389	0.00165647	0.00780833	41.5498	137.772	104.844	37.8631	44.7662	38.988	26.4667	72.2293	21.768	46.5651	16.7031	13.4301	9.86912	32.5184	41.1358	48.8627	12.7744
ENSGALG00000001405	IRF6	up	1.85123	0.00847468	0.0285856	6.92497	40.2403	12.3907	16.0918	17.9065	0.9747	178.878	8.12579	3.10972	17.036	3.93015	4.13233	8.77255	4.48529	23.3726	4.44206	18.5809
ENSGALG00000021525	ISLR	up	1.09291	6.81575e-10	3.15911e-08	276.01	325.333	227.798	267.881	267.478	451.286	331.29	222.105	120.242	98.8089	123.8	149.797	156.809	155.864	128.082	98.8359	218.325
ENSGALG00000030344	ISYNA1	up	1.71564	5.48024e-13	7.66208e-11	283.924	116.629	363.142	321.836	263.001	445.438	240.025	243.774	121.279	64.7369	72.7078	51.6542	117.333	118.86	68.2481	66.6309	98.7109
ENSGALG00000000379	ITGB3	up	2.09943	2.49626e-05	0.000243059	37.5927	250.99	38.1252	66.2604	24.6214	46.7856	30.1173	18.9602	10.3657	4.54294	34.3888	9.29775	25.2211	16.8198	14.9585	7.77361	11.6131
ENSGALG00000010875	ITGB8	up	4.30054	1.11335e-05	0.00012226	2.96785	3.41019	2.85939	4.73288	4.47662	0.9747	16.4276	2.7086	0	0	0	1.03308	0	0	0	0	0
ENSGALG00000006891	ITIH5	up	1.30522	7.81671e-09	2.55224e-07	898.268	584.507	505.158	939.004	430.874	1008.81	769.359	577.834	214.571	204.432	406.771	347.116	338.84	121.103	313.193	316.497	337.94
ENSGALG00000036111	ITM2C	up	1.73837	3.39954e-12	3.60594e-10	76.1747	99.5777	62.9065	106.963	31.3363	52.6338	67.5357	61.3949	19.6949	17.036	23.5809	20.6617	25.2211	26.9117	28.0472	16.6577	10.4517
ENSGALG00000008603	ITPKA	up	1.37093	0.00171625	0.00801045	11.8714	28.6456	13.3438	8.51919	14.549	4.8735	10.9517	6.32006	3.10972	3.4072	4.91269	7.23158	2.19314	10.0919	4.67453	5.55258	2.32261
ENSGALG00000014071	ITPR2	up	1.17611	0.000156772	0.00112466	53.4212	176.648	48.6096	56.7946	44.7662	66.2796	51.1081	34.3089	40.4263	17.036	23.5809	34.0917	38.3799	32.5184	35.5264	24.4313	19.7422
ENSGALG00000008903	ITPRID2	up	1.11383	2.45314e-07	4.91487e-06	97.9389	176.648	180.141	165.651	76.1025	122.812	176.14	111.955	78.7795	31.8006	82.5332	63.0181	55.925	59.4301	88.816	51.0837	63.8718
ENSGALG00000009020	JAG1	up	1.2054	5.09233e-08	1.26388e-06	167.189	114.583	190.626	185.529	102.962	199.814	179.791	120.984	104.694	37.4793	99.2363	44.4226	91.0152	63.9154	61.7037	65.5204	46.4522
ENSGALG00000015746	JAM2	up	1.1639	3.35225e-06	4.41745e-05	166.199	124.131	153.454	142.933	89.5323	128.66	104.041	145.361	57.0115	27.2576	76.6379	30.9925	88.8221	25.7904	57.0292	78.8466	87.0979
ENSGALG00000001472	JAM3	up	1.35377	3.93164e-11	2.64989e-09	183.017	133.68	233.517	335.088	151.086	196.889	234.55	163.419	65.3041	54.5153	96.2887	102.275	99.7878	47.0956	82.2717	72.1835	97.5496
ENSGALG00000030455	JAZF1	up	1.01962	7.31543e-06	8.53738e-05	89.0354	55.9272	41.9377	67.207	52.6002	106.242	76.6621	62.2977	50.7921	21.579	27.5111	43.3895	38.3799	23.5478	43.0056	23.3208	33.6778
ENSGALG00000010953	KANK4	up	1.19868	1.87724e-09	7.74783e-08	208.739	199.837	142.969	225.285	114.154	208.586	151.499	104.732	67.3772	48.8366	88.4284	84.7128	108.56	48.2169	71.0528	82.1781	65.0331
ENSGALG00000010269	KCNAB1	up	2.00526	9.04659e-05	0.000713098	4.94641	8.86651	29.547	33.1302	5.59577	10.7217	17.3402	9.93152	7.25601	1.13573	3.93015	5.16542	3.28971	0	4.67453	4.44206	3.48392
ENSGALG00000031350	KCNE4	up	1.637	0.00102199	0.00525775	18.7964	20.4612	2.85939	25.5576	13.4298	85.7736	28.292	8.12579	8.29258	9.08588	9.82538	13.4301	3.28971	10.0919	4.67453	5.55258	9.29044
ENSGALG00000016055	KCNJ15	up	1.72932	6.01768e-06	7.21189e-05	122.671	96.8495	63.8596	66.2604	162.277	243.675	302.085	130.013	55.9749	17.036	23.5809	45.4557	24.1245	123.346	34.5915	49.9732	29.0326
ENSGALG00000026373	KCNJ8	up	1.33389	1.75273e-06	2.55739e-05	582.687	296.687	342.173	397.562	724.093	1062.42	642.502	615.755	331.703	129.474	149.346	118.805	183.127	319.577	187.916	312.055	349.553
ENSGALG00000009687	KCNK2	up	1.8454	1.81342e-06	2.61992e-05	7.91426	17.051	15.2501	11.3589	15.6682	43.8615	23.7288	21.6688	8.29258	4.54294	3.93015	4.13233	4.38628	3.36397	5.60943	5.55258	9.29044
ENSGALG00000037138	KCNQ1	up	1.09162	0.0021288	0.00950711	34.6249	12.9587	15.2501	17.985	5.59577	10.7217	17.3402	15.3487	7.25601	5.67867	6.87776	11.3639	9.86912	4.48529	11.2189	5.55258	5.80653
ENSGALG00000038708	KCNQ4	up	1.06331	0.00222384	0.00985689	9.89282	12.2767	14.2969	8.51919	10.0724	9.747	10.0391	11.7373	6.21944	7.95014	2.94761	5.16542	8.77255	3.36397	5.60943	5.55258	1.16131
ENSGALG00000037249	KCNQ5	down	-1.42742	6.26461e-06	7.45311e-05	33.6356	11.5947	39.0783	10.4123	14.549	13.6458	26.4667	22.5716	79.8161	37.4793	45.1967	34.0917	43.8628	115.496	45.8104	66.6309	51.0974
ENSGALG00000033816	KCTD12	up	1.04172	0.00761548	0.0262109	15.8285	19.0971	19.0626	10.4123	6.71492	14.6205	17.3402	9.93152	11.4023	1.13573	5.89523	1.03308	8.77255	8.97058	4.67453	7.77361	12.7744
ENSGALG00000032313	KDELR3	up	1.08111	8.06151e-05	0.000650455	87.0568	52.517	61.9534	112.643	76.1025	87.723	87.6139	58.6863	36.2801	14.7646	27.5111	65.0842	55.925	13.4559	37.3962	33.3155	47.6135
ENSGALG00000025938	KIAA0513	up	1.06987	2.86109e-07	5.60506e-06	749.876	483.566	708.175	584.984	520.407	565.326	402.476	851.403	253.96	381.607	456.88	171.492	416.696	255.662	196.33	249.866	225.293
ENSGALG00000015360	KIAA1524	up	1.88498	0.0031112	0.0128624	8.90354	97.5316	14.2969	7.57261	3.35746	4.8735	23.7288	4.51433	1.03657	4.54294	7.8603	11.3639	4.38628	5.60661	5.60943	6.66309	3.48392
ENSGALG00000047290	KIAA1755	up	1.10827	0.000661375	0.00370557	92.0032	57.2913	42.8908	89.9248	20.1448	59.4567	42.8943	38.8232	15.5486	6.81441	43.2317	19.6286	33.9936	32.5184	31.7868	26.6524	20.9035
ENSGALG00000002175	KIF14	up	3.24651	0.0038957	0.0154493	8.90354	78.4345	0.953129	6.62604	0	2.9241	2.73793	9.02866	1.03657	0	0	1.03308	1.09657	0	0	9.99464	0
ENSGALG00000031553	KIF18B	up	1.62026	0.00483757	0.0184233	5.93569	169.828	6.6719	9.46577	2.23831	19.494	13.6897	4.51433	3.10972	1.13573	8.84284	2.06617	3.28971	1.12132	0.934905	2.22103	1.16131
ENSGALG00000010120	KIF2C	up	1.34418	0.00560012	0.0206688	12.8607	358.752	12.3907	6.62604	12.3107	10.7217	46.5449	8.12579	4.14629	6.81441	14.7381	6.1985	4.38628	2.24265	7.47924	3.33155	2.32261
ENSGALG00000029528	KIRREL1	up	1.02255	2.33411e-07	4.71086e-06	679.637	434.459	676.722	797.964	367.082	654.024	381.485	446.016	246.704	214.654	309.499	293.396	346.516	144.651	246.815	360.918	293.81
ENSGALG00000038634	KIT	up	1.89286	2.09552e-06	2.96909e-05	19.7856	25.9175	26.6876	25.5576	27.9788	35.0892	94.915	28.8917	8.29258	9.08588	6.87776	4.13233	17.5451	5.60661	3.73962	21.0998	10.4517
ENSGALG00000000684	KLHDC8A	up	1.70194	1.24714e-06	1.93702e-05	24.7321	18.4151	14.2969	12.3055	29.098	35.0892	16.4276	26.1831	9.32916	5.67867	0.982538	3.09925	7.67598	5.60661	9.34905	7.77361	11.6131
ENSGALG00000006877	KLHL4	up	2.02914	0.000959547	0.00499951	4.94641	8.18447	6.6719	5.67946	2.23831	5.8482	4.56322	7.22293	0	0	4.91269	2.06617	2.19314	1.12132	0.934905	1.11052	0
ENSGALG00000040971	KROX20	up	1.71026	0.000562886	0.00324206	32.6463	55.2452	10.4844	5.67946	17.9065	11.6964	30.1173	9.93152	9.32916	2.27147	3.93015	11.3639	8.77255	10.0919	0.934905	8.88412	4.64522
ENSGALG00000003690	KRT14	up	2.25693	0.00312143	0.0128938	7.91426	16.3689	5.71877	5.67946	0	9.747	318.513	4.51433	2.07315	0	2.94761	1.03308	4.38628	0	1.86981	0	0
ENSGALG00000016510	KRTCAP3	up	2.27562	0.00771297	0.0264844	2.96785	2.72816	3.81252	1.89315	2.23831	2.9241	5.47587	0.902866	1.03657	0	0	1.03308	1.09657	1.12132	0	1.11052	0
ENSGALG00000015056	LAMA3	up	1.00954	9.49165e-07	1.5376e-05	148.392	124.813	152.501	165.651	99.6047	115.989	171.577	227.522	55.9749	62.4654	51.092	92.9775	66.8907	74.0073	52.3547	123.267	96.3883
ENSGALG00000008918	LAMP5	up	1.00241	0.00291296	0.012249	65.2926	41.6044	32.4064	22.7178	55.9577	57.5073	74.8368	49.6576	26.9509	11.3573	27.5111	14.4632	13.1588	40.3676	57.9641	18.8788	12.7744
ENSGALG00000039299	LASP1	up	1.368	8.7009e-11	5.2472e-09	808.243	1447.97	769.175	1022.3	526.002	1032.21	735.591	583.251	346.215	228.283	411.683	459.722	399.151	179.412	332.826	347.591	313.552
ENSGALG00000009052	LBH	up	1.10443	0.00783227	0.0268135	193.899	749.561	355.517	304.798	79.4599	136.458	273.793	109.247	81.8893	67.0084	375.329	145.665	135.975	76.25	114.058	82.1781	74.3235
ENSGALG00000031211	LBX2	up	1.66729	0.00510324	0.0192508	19.7856	2.72816	10.4844	7.57261	4.47662	9.747	10.9517	1.80573	2.07315	1.13573	4.91269	1.03308	2.19314	2.24265	7.47924	2.22103	0
ENSGALG00000014485	LDB2	up	1.00948	7.48029e-08	1.75572e-06	392.745	301.461	439.392	362.539	361.487	560.453	241.851	427.958	229.083	159.003	220.088	192.153	244.535	91.9485	215.963	213.219	157.937
ENSGALG00000035836	LDHB	up	1.57662	6.53452e-08	1.56949e-06	740.972	2192.76	594.753	600.13	603.224	769.039	1198.3	684.372	220.79	161.274	351.748	267.569	246.728	527.022	488.02	315.386	206.712
ENSGALG00000031960	LEF1	up	1.47374	0.00610082	0.0220352	10.8821	33.4199	13.3438	22.7178	8.95323	8.7723	120.469	6.32006	6.21944	9.08588	21.6158	9.29775	8.77255	7.84926	11.2189	8.88412	8.12914
ENSGALG00000004437	LHFPL2	up	1.41985	0.00531444	0.0198598	19.7856	42.9685	17.1563	25.5576	13.4298	12.6711	7.30116	16.2516	10.3657	7.95014	3.93015	3.09925	0	1.12132	6.54434	19.9893	12.7744
ENSGALG00000039170	LHFPL5	up	2.03312	0.00311327	0.0128673	33.6356	19.0971	2.85939	3.78631	33.5746	49.7097	109.517	48.7548	8.29258	2.27147	1.96508	2.06617	2.19314	47.0956	6.54434	5.55258	6.96783
ENSGALG00000017036	LHFPL6	up	1.28297	3.28272e-08	8.80652e-07	255.235	188.243	161.079	320.89	167.873	330.423	294.784	179.67	81.8893	87.4516	106.114	111.573	149.133	33.6397	85.0764	108.831	113.808
ENSGALG00000001347	LHX6	up	1.13627	0.000723982	0.00398855	105.853	31.3738	66.719	40.7028	45.8853	61.4061	53.846	11.7373	14.512	18.1718	22.5984	15.4962	15.352	29.1544	34.5915	36.647	26.71
ENSGALG00000034742	LIMA1	up	1.20324	1.15667e-09	5.02811e-08	428.359	501.299	281.173	376.738	264.12	436.666	562.189	331.352	143.047	132.881	145.416	201.451	166.679	306.121	155.194	187.677	117.292
ENSGALG00000038601	LIPH	down	-1.07169	3.8615e-07	7.28051e-06	22.7535	15.0049	28.5939	25.5576	27.9788	24.3675	24.6414	42.4347	53.9018	77.23	40.284	58.8857	42.7662	39.2463	70.1179	55.5258	59.2266
ENSGALG00000003217	LITAF	up	1.94244	7.08216e-05	0.000583613	132.564	600.194	15.2501	37.8631	74.9833	149.129	119.556	82.1608	38.3532	20.4432	52.0745	22.7278	38.3799	51.5809	66.3783	26.6524	38.3231
ENSGALG00000029892	LMO2	up	1.16357	3.21698e-12	3.50127e-10	369.992	479.473	513.737	419.334	250.69	328.474	263.754	412.61	177.254	152.188	174.892	210.749	176.548	104.283	155.194	165.467	210.196
ENSGALG00000028721	LMOD1	up	1.73908	5.43875e-12	5.47339e-10	92.0032	75.0243	88.641	118.322	106.32	121.838	155.15	172.447	68.4138	13.6288	39.3015	21.6947	30.7039	38.125	39.266	28.8734	32.5165
ENSGALG00000036142	LOXL3	up	1.19344	1.82374e-14	3.87253e-12	292.828	256.447	189.673	295.332	175.707	248.549	368.708	228.425	88.1087	95.4017	106.114	91.9444	139.264	128.952	113.124	128.82	120.776
ENSGALG00000015729	LPAR1	up	1.90918	5.02528e-08	1.25147e-06	60.3462	45.0146	18.1095	87.0851	34.6938	77.0013	104.041	39.7261	14.512	11.3573	16.7031	17.5624	26.3177	3.36397	16.8283	21.0998	11.6131
ENSGALG00000042767	LPAR2	up	1.13804	9.64047e-07	1.55657e-05	41.5498	56.6092	43.8439	70.0467	41.4087	60.4314	78.4874	55.0748	19.6949	14.7646	34.3888	19.6286	30.7039	44.8529	25.2424	24.4313	15.097
ENSGALG00000004121	LPAR4	up	1.44761	5.42473e-05	0.000465298	45.507	40.2403	67.6722	105.07	33.5746	30.2157	41.069	37.0175	7.25601	21.579	28.4936	18.5955	17.5451	3.36397	18.6981	36.647	12.7744
ENSGALG00000013189	LPCAT1	up	1.2273	0.000617252	0.00350301	45.507	125.495	22.8751	16.0918	33.5746	54.5832	54.7587	29.7946	17.6217	19.3075	28.4936	17.5624	26.3177	24.6691	22.4377	19.9893	8.12914
ENSGALG00000015425	LPL	up	1.16728	6.2703e-12	6.10129e-10	1461.17	1520.95	1120.88	806.483	1663.06	1887.02	1634.55	1602.59	816.819	528.117	657.318	467.987	938.663	597.665	672.197	531.937	648.008
ENSGALG00000045169	LRRC10B	down	-1.61508	2.03121e-06	2.89191e-05	12.8607	10.2306	8.57816	9.46577	14.549	2.9241	10.9517	9.93152	50.7921	17.036	12.773	27.8932	37.2834	29.1544	48.6151	14.4367	34.8392
ENSGALG00000046461	LRRC15	up	1.46055	0.00241724	0.0105047	55.3998	73.6602	22.8751	63.4206	10.0724	85.7736	41.9816	9.02866	12.4389	6.81441	18.6682	39.2572	14.2554	30.2757	3.73962	7.77361	15.097
ENSGALG00000008298	LRRC17	up	1.52917	0.000156839	0.00112466	36.6034	42.2864	43.8439	36.9165	20.1448	62.3808	55.6713	22.5716	8.29258	9.08588	6.87776	37.191	20.8348	2.24265	5.60943	22.2103	12.7744
ENSGALG00000007141	LRRK1	up	1.32936	0.00244227	0.0105822	30.6677	150.731	66.719	62.4741	20.1448	55.5579	48.3702	10.8344	10.3657	17.036	45.1967	43.3895	17.5451	8.97058	19.633	16.6577	20.9035
ENSGALG00000008815	LRRN4	up	1.20002	3.04849e-06	4.06088e-05	184.996	79.1165	66.719	124.002	43.647	132.559	106.779	80.3551	46.6458	23.8504	55.0221	58.8857	36.1868	42.6103	56.0943	44.4206	36.0005
ENSGALG00000000476	LRRTM4	up	1.32009	0.00461131	0.0177079	17.8071	3.41019	13.3438	21.7713	13.4298	19.494	10.0391	8.12579	5.18286	1.13573	7.8603	7.23158	8.77255	0	8.41415	6.66309	2.32261
ENSGALG00000035375	LRTOMT	down	-1.40568	0.00314709	0.0129888	6.92497	2.72816	5.71877	1.89315	2.23831	4.8735	8.2138	15.3487	15.5486	24.9862	7.8603	10.3308	15.352	31.397	26.1773	6.66309	4.64522
ENSGALG00000006198	LSS	up	1.06883	0.000368159	0.00228436	66.2819	137.772	55.2815	93.7111	50.3619	81.8748	109.517	51.4634	23.8412	59.0582	32.4237	64.0512	48.249	52.7022	13.0887	25.5419	29.0326
ENSGALG00000010448	LTBP1	up	1.20557	4.7334e-06	5.95954e-05	136.521	119.357	88.641	88.0316	55.9577	147.18	241.851	99.3152	50.7921	35.2078	56.9872	56.8196	62.5044	40.3676	84.1415	29.9839	59.2266
ENSGALG00000011271	LUM	up	1.54355	3.71802e-12	3.90207e-10	2954.99	1710.55	1178.07	2132.64	1005	2071.24	2178.48	1801.22	448.836	461.108	912.778	831.632	848.745	363.309	692.765	559.7	681.686
ENSGALG00000025858	LUZP1	up	1.0406	0.000862247	0.00460188	41.5498	37.5121	81.9691	40.7028	21.2639	51.6591	53.846	18.0573	17.6217	9.08588	18.6682	23.7609	28.5108	38.125	17.7632	22.2103	13.9357
ENSGALG00000030151	LUZP2	up	1.93886	0.00206222	0.00927332	7.91426	26.5995	4.76565	9.46577	3.35746	16.5699	39.2437	10.8344	1.03657	1.13573	1.96508	11.3639	2.19314	3.36397	2.80472	11.1052	0
ENSGALG00000002318	LVRN	up	2.34548	0.000342148	0.00214745	67.2712	356.024	5.71877	13.2521	23.5022	39.9627	67.5357	52.3662	18.6583	10.2216	0.982538	5.16542	6.57941	29.1544	13.0887	11.1052	44.1296
ENSGALG00000041621	LY6E	up	1.36197	1.03267e-06	1.64923e-05	977.411	1535.27	1407.77	921.019	607.701	741.747	972.879	3065.23	335.85	434.986	470.636	491.748	324.584	796.139	523.547	672.972	427.36
ENSGALG00000012801	LY86	up	1.1779	0.00205569	0.00926225	257.213	473.335	68.6253	66.2604	135.418	179.345	364.145	111.955	108.84	34.072	59.9348	151.863	98.6912	63.9154	123.407	55.5258	127.744
ENSGALG00000050403	LYPD1	up	1.77862	0.003037	0.0126517	0.989282	9.54855	11.4375	16.0918	1.11915	7.7976	4.56322	12.6401	2.07315	1.13573	1.96508	3.09925	5.48285	0	2.80472	2.22103	2.32261
ENSGALG00000005643	LYVE1	up	1.6801	2.35996e-06	3.29609e-05	105.853	83.2088	44.7971	76.6727	16.7873	57.5073	42.8943	96.6067	18.6583	7.95014	46.1793	18.5955	29.6074	11.2132	18.6981	18.8788	13.9357
ENSGALG00000016001	LZTS3	down	-1.18175	0.00121658	0.00608412	18.7964	6.13835	15.2501	6.62604	5.59577	13.6458	10.9517	11.7373	58.0481	13.6288	13.7555	21.6947	31.8005	33.6397	23.3726	12.2157	17.4196
ENSGALG00000045052	MAB21L1	up	1.21274	0.00684622	0.0241227	8.90354	8.86651	6.6719	21.7713	7.83408	15.5952	11.8644	14.4459	5.18286	6.81441	2.94761	16.5293	3.28971	1.12132	3.73962	4.44206	2.32261
ENSGALG00000015006	MAB21L3	up	1.19403	0.00943424	0.031148	4.94641	14.3228	7.62503	17.985	12.3107	12.6711	9.12644	9.02866	3.10972	3.4072	7.8603	4.13233	13.1588	1.12132	3.73962	6.66309	0
ENSGALG00000007431	MAGI1	up	1.40182	2.82815e-05	0.000268958	131.575	93.4393	86.7347	68.1535	180.184	201.763	259.191	183.282	66.3407	22.7147	26.5285	24.794	51.5388	100.919	46.7453	88.8412	84.7753
ENSGALG00000023882	MALL	up	1.52183	2.59013e-05	0.000249716	148.392	55.2452	39.0783	53.9549	48.1236	97.47	65.7104	97.5095	29.024	23.8504	50.1094	23.7609	44.9593	4.48529	31.7868	12.2157	16.2583
ENSGALG00000014878	MAN1A1	up	1.04566	0.00824422	0.0279751	26.7106	82.5267	47.6565	34.0768	15.6682	33.1398	23.7288	8.12579	10.3657	10.2216	16.7031	14.4632	26.3177	5.60661	25.2424	21.0998	18.5809
ENSGALG00000012308	MANBA	up	1.13735	4.3686e-06	5.5767e-05	45.507	85.2549	51.469	89.9248	43.647	65.3049	90.3518	43.3376	40.4263	14.7646	22.5984	22.7278	48.249	31.397	26.1773	33.3155	24.3874
ENSGALG00000014999	MAP1B	up	1.03828	0.00991722	0.0324096	14.8392	12.2767	6.6719	8.51919	5.59577	24.3675	21.9035	15.3487	14.512	2.27147	8.84284	5.16542	7.67598	3.36397	6.54434	4.44206	6.96783
ENSGALG00000002789	MAP2	up	2.03476	4.1367e-05	0.000369711	12.8607	23.8714	9.53129	11.3589	3.35746	12.6711	10.0391	7.22293	5.18286	0	0.982538	3.09925	2.19314	3.36397	5.60943	3.33155	1.16131
ENSGALG00000014718	MAP3K1	up	1.47775	0.0030933	0.0128172	22.7535	155.505	38.1252	23.6644	13.4298	10.7217	39.2437	18.9602	12.4389	7.95014	25.546	20.6617	9.86912	25.7904	15.8934	5.55258	6.96783
ENSGALG00000011008	MAP3K21	up	2.48099	0.00257475	0.0110649	4.94641	43.6505	1.90626	3.78631	1.11915	18.5193	19.1655	0.902866	3.10972	1.13573	3.93015	2.06617	0	6.72794	0.934905	0	1.16131
ENSGALG00000013900	MAP7	up	3.23461	0.00966824	0.0317252	4.94641	1.36408	2.85939	0.946577	0	0	31.0299	3.61146	0	0	0.982538	0	3.28971	0	0	1.11052	0
ENSGALG00000011109	MAPK10	up	1.58252	0.00945643	0.0312022	3.95713	4.77427	6.6719	3.78631	2.23831	5.8482	5.47587	3.61146	0	2.27147	3.93015	1.03308	3.28971	1.12132	1.86981	0	0
ENSGALG00000040023	MAPK11	up	1.27919	0.00514923	0.0193944	10.8821	24.5534	9.53129	0.946577	12.3107	13.6458	26.4667	9.02866	6.21944	2.27147	4.91269	3.09925	4.38628	7.84926	5.60943	8.88412	6.96783
ENSGALG00000019384	MAPK12	up	1.28409	0.000422372	0.00255894	17.8071	29.3277	6.6719	17.0384	21.2639	21.4434	10.0391	13.543	6.21944	6.81441	4.91269	11.3639	7.67598	6.72794	7.47924	11.1052	1.16131
ENSGALG00000051055	MAPK8IP2	up	2.85231	0.00307347	0.0127675	2.96785	11.5947	3.81252	4.73288	1.11915	6.8229	8.2138	0	0	1.13573	1.96508	0	0	0	2.80472	0	0
ENSGALG00000015215	MAPRE2	down	-1.0124	7.74212e-07	1.2912e-05	1687.72	1397.5	1136.13	1138.73	1095.65	1558.55	1792.43	1717.25	3505.69	2203.33	2090.84	1555.82	2730.46	4859.81	2787.89	2256.57	4164.44
ENSGALG00000032335	MARCKSL1	up	1.82905	1.3712e-08	4.1285e-07	282.935	915.296	273.548	291.546	136.537	232.953	232.724	155.293	97.4379	51.1081	143.451	77.4812	82.2427	116.618	82.2717	62.1889	85.9366
ENSGALG00000003499	MAST3	up	1.22979	3.51715e-05	0.000323591	105.853	265.313	117.235	133.467	73.8642	117.939	115.906	82.1608	54.9384	24.9862	87.4459	100.209	55.925	28.0331	52.3547	47.7522	33.6778
ENSGALG00000007507	MASTL	up	1.48394	0.00809175	0.0275724	7.91426	72.9782	7.62503	7.57261	2.23831	12.6711	25.554	18.9602	4.14629	4.54294	11.7905	5.16542	12.0623	10.0919	1.86981	6.66309	6.96783
ENSGALG00000013640	MBP	up	1.65062	2.06823e-09	8.32561e-08	637.098	268.723	621.44	1151.04	311.125	423.02	396.088	542.622	181.4	141.967	229.914	113.639	259.887	102.04	224.377	106.609	198.583
ENSGALG00000032087	MC5R	up	2.61538	0.000335832	0.00211413	0.989282	7.50243	10.4844	6.62604	8.95323	3.8988	4.56322	3.61146	0	0	0.982538	1.03308	1.09657	2.24265	0	3.33155	0
ENSGALG00000016834	MCF2L	up	1.10114	2.98969e-05	0.000281587	305.688	130.951	415.564	261.255	324.555	255.372	374.184	497.479	140.974	127.202	116.922	122.937	83.3393	84.0992	190.721	276.518	202.067
ENSGALG00000014668	MCTP1	up	2.29424	0.00825819	0.0280096	7.91426	15.6869	0.953129	1.89315	2.23831	2.9241	4.56322	4.51433	5.18286	0	0.982538	0	0	2.24265	0.934905	0	0
ENSGALG00000030157	MCTP2	up	2.42716	0.00577421	0.0211467	2.96785	25.2354	0.953129	0.946577	1.11915	5.8482	10.9517	2.7086	1.03657	0	1.96508	1.03308	1.09657	1.12132	0	0	4.64522
ENSGALG00000012196	MCUB	up	1.58463	5.90394e-09	2.01268e-07	56.3891	172.556	39.0783	68.1535	48.1236	88.6977	69.361	61.3949	22.8046	21.579	23.5809	27.8932	20.8348	21.3051	27.1122	29.9839	32.5165
ENSGALG00000030377	MDFI	up	1.04019	0.0072193	0.0251079	14.8392	8.18447	19.0626	35.9699	7.83408	22.4181	17.3402	30.6974	5.18286	4.54294	8.84284	13.4301	3.28971	8.97058	14.9585	16.6577	9.29044
ENSGALG00000026838	MDFIC	up	1.12848	1.34108e-11	1.12597e-09	374.938	535.401	462.268	321.836	233.903	410.349	404.302	341.283	154.449	109.031	203.385	179.756	194.093	141.287	173.892	216.551	216.003
ENSGALG00000010145	MDGA1	up	1.72364	0.00854287	0.0287627	9.89282	2.72816	10.4844	26.5041	5.59577	22.4181	13.6897	0.902866	3.10972	2.27147	5.89523	0	4.38628	2.24265	0.934905	1.11052	11.6131
ENSGALG00000008367	MDK	up	2.54829	9.01589e-05	0.000711855	11.8714	474.699	13.3438	35.0233	15.6682	17.5446	171.577	13.543	7.25601	0	21.6158	3.09925	4.38628	4.48529	6.54434	4.44206	3.48392
ENSGALG00000032577	MECOM	up	1.02731	0.000525867	0.00306732	43.5284	24.5534	111.516	74.7796	34.6938	55.5579	35.5931	49.6576	27.9875	27.2576	17.6857	36.1579	39.4765	16.8198	25.2424	29.9839	16.2583
ENSGALG00000039118	Meis2a.2	up	1.29452	2.52887e-06	3.47584e-05	59.3569	54.5631	46.7033	96.5508	40.2895	32.1651	66.623	55.0748	17.6217	15.9003	29.4761	29.9594	24.1245	5.60661	33.6566	23.3208	26.71
ENSGALG00000010794	MEOX2	up	1.07325	2.98901e-07	5.82461e-06	348.227	241.442	433.674	392.829	161.158	373.31	289.308	290.723	167.925	105.623	159.171	174.591	163.389	66.1581	186.046	164.356	164.905
ENSGALG00000028354	METRNL	up	1.09926	1.20278e-11	1.04629e-09	362.077	391.49	305.954	352.127	198.09	447.387	419.816	253.705	118.169	121.524	150.328	177.69	155.713	187.261	167.348	194.34	162.583
ENSGALG00000014016	MEX3A	up	1.32071	0.00227113	0.0099969	11.8714	8.18447	6.6719	22.7178	12.3107	6.8229	26.4667	6.32006	6.21944	3.4072	7.8603	3.09925	4.38628	3.36397	5.60943	2.22103	9.29044
ENSGALG00000030647	MFAP2	up	1.96245	3.57809e-06	4.66486e-05	35.6142	24.5534	38.1252	56.7946	19.0256	30.2157	144.198	33.406	18.6583	5.67867	20.6333	14.4632	8.77255	4.48529	5.60943	13.3262	18.5809
ENSGALG00000047320	MFAP5	up	1.39089	2.37175e-05	0.000232787	1086.23	817.083	310.72	903.981	333.508	1516.63	1612.64	675.344	281.948	205.568	463.758	507.244	453.98	109.89	416.033	319.828	354.198
ENSGALG00000012442	MFNG	up	2.26816	0.00222456	0.00985689	9.89282	36.8301	6.6719	3.78631	1.11915	5.8482	6.38851	0.902866	1.03657	1.13573	4.91269	2.06617	2.19314	0	0.934905	1.11052	3.48392
ENSGALG00000000795	MFSD12	up	1.36892	0.00186541	0.00856783	36.6034	209.386	33.3595	27.4507	13.4298	31.1904	61.1472	25.2802	23.8412	15.9003	33.4063	26.8602	16.4485	21.3051	18.6981	21.0998	13.9357
ENSGALG00000000695	MFSD4A	up	1.62143	1.23753e-10	7.2732e-09	78.1533	58.6554	61.0003	60.5809	87.294	101.369	117.731	141.75	41.4629	32.9363	28.4936	14.4632	23.028	21.3051	19.633	31.0944	46.4522
ENSGALG00000031212	MGAT2	up	1.02248	1.46219e-17	6.51027e-15	184.996	235.985	183.954	212.98	188.018	260.245	275.619	226.619	89.1453	116.981	113.974	96.0767	95.4015	119.982	115.928	131.041	102.195
ENSGALG00000036743	MGAT3	up	1.13321	2.17448e-07	4.42517e-06	468.92	791.847	270.689	370.112	290.98	391.83	274.706	281.694	235.302	135.152	231.879	179.756	153.52	132.316	163.608	216.551	163.744
ENSGALG00000000225	MGAT4C	up	1.02424	0.00513571	0.0193485	36.6034	120.039	39.0783	27.4507	22.3831	28.2663	19.1655	24.3774	24.8778	12.4931	17.6857	15.4962	25.2211	23.5478	10.284	27.7629	19.7422
ENSGALG00000011740	MGP	up	1.39574	0.000274279	0.00179559	1509.64	2065.9	704.362	903.981	876.298	2711.62	3833.11	1823.79	568.042	377.064	557.099	526.872	526.353	2206.76	303.844	444.206	659.621
ENSGALG00000013098	MGST1	up	1.13612	9.50929e-06	0.000106656	159.274	226.437	81.9691	143.88	66.0301	124.762	261.016	107.441	58.0481	91.9945	92.3585	61.985	52.6353	81.8566	57.0292	54.4153	49.9361
ENSGALG00000000158	MHCDMA	up	1.38136	0.00481348	0.0183509	31.657	148.002	15.2501	20.8247	12.3107	18.5193	35.5931	39.7261	6.21944	13.6288	39.3015	20.6617	16.4485	16.8198	9.34905	6.66309	10.4517
ENSGALG00000005188	MINDY4	up	1.05895	0.00556627	0.0205853	12.8607	8.86651	13.3438	6.62604	6.71492	10.7217	8.2138	10.8344	6.21944	3.4072	3.93015	5.16542	8.77255	1.12132	7.47924	3.33155	2.32261
ENSGALG00000003580	MMP2	up	1.24996	5.23389e-12	5.30355e-10	2569.17	1854.46	1485.93	2092.88	1265.76	2283.72	2600.12	2063.05	676.882	544.017	1103.39	962.833	1031.87	533.75	1019.05	870.644	926.721
ENSGALG00000019060	MMP27	up	4.0512	0.00617738	0.0222844	0.989282	34.784	0	0.946577	0	11.6964	25.554	0	0	0	3.93015	0	0	0	0.934905	0	0
ENSGALG00000027765	MMR1L1	up	1.77864	0.00144934	0.00699258	16.8178	46.3786	1.90626	10.4123	4.47662	47.7603	52.9334	10.8344	10.3657	4.54294	11.7905	5.16542	6.57941	6.72794	1.86981	4.44206	11.6131
ENSGALG00000008638	MMR1L3	up	1.40228	0.00168159	0.0078938	18.7964	29.3277	5.71877	11.3589	12.3107	22.4181	28.292	14.4459	8.29258	12.4931	7.8603	2.06617	2.19314	3.36397	12.1538	11.1052	1.16131
ENSGALG00000010391	MMRN1	up	1.64708	0.00353311	0.0142314	42.5391	64.1117	13.3438	32.1836	4.47662	39.9627	31.0299	31.6003	10.3657	1.13573	34.3888	7.23158	18.6417	2.24265	0.934905	8.88412	9.29044
ENSGALG00000009212	MND1	up	1.13849	0.000545056	0.00315172	35.6142	123.449	20.9688	59.6343	33.5746	33.1398	65.7104	49.6576	15.5486	21.579	17.6857	34.0917	27.4142	16.8198	41.1358	24.4313	17.4196
ENSGALG00000025946	MOB3C	up	1.08712	0.00395062	0.015583	21.7642	124.813	36.2189	60.5809	14.549	40.9374	46.5449	17.1545	19.6949	18.1718	31.4412	23.7609	24.1245	13.4559	28.9821	14.4367	18.5809
ENSGALG00000030372	MPZ	up	2.60552	5.00005e-12	5.10179e-10	372.959	117.311	520.408	931.432	191.375	230.029	247.327	367.466	104.694	15.9003	70.7427	29.9594	95.4015	39.2463	64.5085	56.6363	73.1622
ENSGALG00000008629	MRC1	up	1.22281	8.84407e-09	2.86224e-07	73.2069	77.0704	51.469	51.1151	50.3619	91.6218	71.1863	82.1608	20.7315	26.1219	30.4587	17.5624	36.1868	45.9742	19.633	37.7575	31.3552
ENSGALG00000003758	MREG	up	2.24169	0.000142254	0.00103987	7.91426	35.466	2.85939	5.67946	7.83408	11.6964	16.4276	4.51433	2.07315	2.27147	4.91269	3.09925	0	3.36397	1.86981	1.11052	3.48392
ENSGALG00000005632	MRVI1	up	1.14182	0.000187889	0.00130961	38.582	23.8714	68.6253	72.8864	50.3619	37.0386	37.4184	46.0462	20.7315	7.95014	40.284	15.4962	32.8971	11.2132	27.1122	15.5472	18.5809
ENSGALG00000009560	MSMO1	up	1.09806	8.10863e-05	0.000653181	220.61	611.789	200.157	204.461	142.133	193.965	286.57	191.408	114.023	130.61	106.114	119.838	100.884	236.599	115.928	76.6256	78.9687
ENSGALG00000039615	MSN	up	1.31313	2.34875e-10	1.26411e-08	1635.28	3137.38	1386.8	1165.24	1580.25	2340.26	1419.16	1021.14	843.77	462.244	923.585	728.324	759.922	679.522	622.647	634.104	542.329
ENSGALG00000003103	MST1R	up	1.6276	0.000117618	0.000886235	10.8821	23.1893	20.9688	9.46577	14.549	24.3675	35.5931	10.8344	1.03657	2.27147	1.96508	8.26466	9.86912	12.3346	5.60943	5.55258	8.12914
ENSGALG00000012412	MTHFD1L	down	-1.16934	4.67761e-08	1.17685e-06	212.696	120.721	240.189	205.407	275.312	304.107	219.035	149.876	640.602	362.299	235.809	529.972	606.403	403.676	378.637	584.131	624.782
ENSGALG00000035923	MTMR11	up	1.10298	4.33259e-07	8.04789e-06	213.685	281.682	208.735	137.254	111.915	174.471	104.954	195.922	55.9749	55.651	101.201	88.8451	72.3736	61.6728	93.4905	118.825	101.034
ENSGALG00000029724	MTURN	up	1.23494	0.0067898	0.0239695	6.92497	24.5534	4.76565	17.0384	13.4298	9.747	4.56322	4.51433	3.10972	3.4072	3.93015	5.16542	3.28971	3.36397	7.47924	4.44206	6.96783
ENSGALG00000001561	MXRA8	up	1.05527	4.32011e-05	0.000383074	188.953	237.35	137.251	291.546	96.2472	163.75	138.722	144.459	77.743	63.6012	96.2887	111.573	119.526	28.0331	114.993	82.1781	62.7105
ENSGALG00000013603	MYCT1	up	1.4749	0.00226579	0.00997939	27.6999	21.1432	46.7033	37.8631	8.95323	11.6964	5.47587	9.02866	12.4389	3.4072	11.7905	5.16542	14.2554	1.12132	8.41415	5.55258	5.80653
ENSGALG00000004263	MYDGF	up	1.19464	3.05991e-08	8.3258e-07	208.739	508.119	189.673	233.804	184.66	255.372	297.522	167.03	103.657	120.388	133.625	120.871	118.429	62.7941	129.952	118.825	97.5496
ENSGALG00000006520	MYH11	up	1.65615	5.01208e-20	4.33191e-17	759.769	516.986	675.768	1328.05	735.284	972.751	687.221	1067.19	331.703	271.441	345.853	209.716	311.426	245.57	229.052	193.23	268.261
ENSGALG00000043092	MYH9	up	1.26467	3.17887e-11	2.2627e-09	3096.45	4030.17	2287.51	2139.26	2612.11	5108.4	3121.24	1905.05	1135.05	854.073	1451.21	1164.28	1348.78	1761.6	1319.15	1263.77	1080.01
ENSGALG00000035086	MYL6	up	1.76544	1.12861e-17	5.1821e-15	1901.4	3957.19	1495.46	2128.85	1111.32	2314.91	1675.62	1610.71	452.982	437.258	714.305	729.357	698.515	583.088	659.108	549.705	535.362
ENSGALG00000028567	MYL9	up	1.05772	6.61199e-11	4.16953e-09	635.119	371.029	633.831	838.667	707.305	911.345	723.727	788.202	242.558	306.648	397.928	384.307	291.687	440.68	357.134	299.839	308.907
ENSGALG00000011708	MYLK	up	1.7811	2.50289e-21	3.39218e-18	382.852	296.687	294.517	493.167	331.27	415.222	263.754	491.159	154.449	77.23	137.555	77.4812	133.781	75.1286	106.579	83.2887	125.421
ENSGALG00000032598	MYO1A	up	1.02491	0.000571794	0.00328692	28.6892	31.3738	97.2192	37.8631	62.6726	80.9001	28.292	33.406	23.8412	14.7646	32.4237	21.6947	25.2211	23.5478	34.5915	27.7629	16.2583
ENSGALG00000007712	MYO1B	up	1.01052	1.61982e-11	1.28921e-09	290.849	186.879	344.08	391.883	451.019	409.374	351.368	302.46	195.912	166.953	158.189	169.426	177.644	130.073	178.567	174.351	169.551
ENSGALG00000031987	MYO5A	up	1.4251	0.000497864	0.00292956	10.8821	57.2913	12.3907	21.7713	16.7873	11.6964	31.9426	18.0573	11.4023	7.95014	8.84284	3.09925	8.77255	2.24265	10.284	12.2157	11.6131
ENSGALG00000032413	NADK	up	1.24528	4.08539e-06	5.23793e-05	975.432	905.066	280.22	262.202	1056.48	1078.99	884.352	1150.25	449.873	265.762	289.849	239.675	396.958	306.121	318.803	426.438	435.489
ENSGALG00000008313	NAPB	up	1.41368	0.000126355	0.000941924	43.5284	116.629	27.6407	21.7713	22.3831	31.1904	43.8069	29.7946	19.6949	18.1718	16.7031	18.5955	14.2554	3.36397	22.4377	15.5472	13.9357
ENSGALG00000040297	NBL1	up	1.31688	1.59409e-11	1.28692e-09	467.93	840.272	438.439	593.504	379.393	547.782	624.249	486.645	145.12	159.003	247.599	268.602	263.177	116.618	265.513	256.529	255.487
ENSGALG00000038141	NCF4	up	1.12492	0.00677511	0.0239295	45.507	263.949	17.1563	17.0384	6.71492	12.6711	25.554	17.1545	12.4389	3.4072	17.6857	6.1985	6.57941	14.5772	3.73962	9.99464	4.64522
ENSGALG00000011962	NDNF	up	3.21726	1.44794e-05	0.000153212	11.8714	7.50243	3.81252	5.67946	4.47662	4.8735	61.1472	11.7373	1.03657	0	1.96508	1.03308	2.19314	1.12132	4.67453	1.11052	0
ENSGALG00000016222	NDP	up	4.13176	0.000497194	0.00292797	1.97856	5.45631	5.71877	1.89315	0	4.8735	22.8161	0	0	0	0	1.03308	0	1.12132	0	0	0
ENSGALG00000054783	NDRG1	up	1.28796	2.62862e-15	6.65902e-13	1158.45	1010.1	669.097	700.467	1111.32	1030.26	1044.07	1346.17	519.323	394.1	392.033	252.072	440.821	320.698	429.121	474.19	495.877
ENSGALG00000043662	NDRG4	up	1.33858	1.02793e-08	3.20667e-07	95.9604	76.3884	87.6879	113.589	123.107	95.5206	188.005	130.916	48.7189	32.9363	44.2142	28.9263	33.9936	91.9485	37.3962	43.3101	44.1296
ENSGALG00000046995	NECTIN4	up	1.15886	2.22072e-05	0.000220914	87.0568	82.5267	51.469	109.803	58.196	80.9001	202.607	49.6576	39.3898	55.651	43.2317	55.7865	32.8971	30.2757	38.3311	26.6524	41.807
ENSGALG00000012747	NEDD9	up	1.19225	7.99622e-08	1.8649e-06	107.832	164.371	100.079	73.833	69.3875	98.4447	78.4874	71.3264	42.4995	27.2576	49.1269	36.1579	63.601	50.4595	49.55	31.0944	26.71
ENSGALG00000017024	NEK3	up	1.1345	0.00693719	0.0243556	11.8714	28.6456	7.62503	13.2521	14.549	5.8482	20.9908	18.0573	9.32916	6.81441	7.8603	14.4632	8.77255	1.12132	3.73962	7.77361	2.32261
ENSGALG00000009601	NELL2	up	1.88428	0.00965101	0.0316948	20.7749	20.4612	22.8751	76.6727	11.1915	6.8229	80.3127	5.4172	2.07315	1.13573	3.93015	47.5218	1.09657	5.60661	8.41415	3.33155	1.16131
ENSGALG00000031776	NFASC	up	1.68772	2.17268e-06	3.05778e-05	33.6356	31.3738	30.5001	88.0316	15.6682	56.5326	62.0598	27.9888	15.5486	7.95014	15.7206	25.8271	9.86912	5.60661	8.41415	17.7682	13.9357
ENSGALG00000044525	NFKBIE	up	2.22468	0.000360151	0.0022451	4.94641	55.9272	3.81252	9.46577	8.95323	4.8735	16.4276	8.12579	3.10972	0	2.94761	1.03308	2.19314	3.36397	5.60943	5.55258	3.48392
ENSGALG00000002556	NGF	up	1.89486	0.000110772	0.00084418	19.7856	21.1432	6.6719	17.0384	12.3107	23.3928	13.6897	7.22293	4.14629	13.6288	1.96508	3.09925	1.09657	5.60661	1.86981	0	5.80653
ENSGALG00000028506	NHSL2	up	1.37731	7.7237e-06	8.90073e-05	135.532	215.524	284.032	337.928	85.0557	193.965	111.343	95.7038	42.4995	72.687	90.3935	76.4481	109.657	23.5478	71.9877	86.6202	58.0653
ENSGALG00000012361	NIN	up	1.17546	0.0022386	0.00989819	30.6677	70.9321	47.6565	29.3439	15.6682	19.494	23.7288	17.1545	15.5486	27.2576	13.7555	12.397	18.6417	13.4559	13.0887	12.2157	1.16131
ENSGALG00000026891	NINJ1	up	1.20336	5.76013e-08	1.40587e-06	124.65	126.859	77.2035	69.1001	85.0557	76.0266	131.421	89.3837	25.9143	47.7009	41.2666	60.9519	35.0902	65.0367	48.6151	33.3155	23.2261
ENSGALG00000012989	NINJ2	up	1.21729	0.00770959	0.026479	16.8178	3.41019	10.4844	17.0384	7.83408	14.6205	5.47587	18.0573	4.14629	6.81441	0.982538	5.16542	7.67598	4.48529	4.67453	1.11052	10.4517
ENSGALG00000027986	NIPAL1	up	1.64121	0.00752076	0.0259639	4.94641	42.9685	8.57816	8.51919	8.95323	7.7976	4.56322	9.93152	4.14629	7.95014	3.93015	11.3639	2.19314	0	0.934905	1.11052	3.48392
ENSGALG00000005774	NKAIN4	up	1.16986	6.17027e-14	1.16231e-11	370.981	229.165	406.033	414.601	419.683	534.136	442.633	439.696	227.009	164.682	169.979	143.599	130.492	196.232	229.987	181.014	183.486
ENSGALG00000034124	NLRPL	up	1.2582	1.71609e-05	0.000177404	60.3462	182.786	65.7659	78.5659	53.7194	56.5326	66.623	66.8121	29.024	38.615	49.1269	26.8602	20.8348	13.4559	31.7868	52.1942	36.0005
ENSGALG00000012480	NMI	up	1.05139	7.90934e-06	9.07197e-05	154.328	398.311	172.516	201.621	113.035	229.055	209.908	305.169	58.0481	74.9585	128.712	127.069	96.4981	124.467	105.644	148.809	105.679
ENSGALG00000036807	NOD1	up	1.37182	0.000323204	0.00204922	19.7856	111.172	32.4064	17.0384	15.6682	27.2916	47.4575	26.1831	12.4389	7.95014	16.7031	13.4301	13.1588	13.4559	17.7632	19.9893	15.097
ENSGALG00000039817	NOG2	down	-1.07852	2.60682e-05	0.000251161	156.307	72.2961	120.094	178.903	107.439	57.5073	62.0598	117.373	467.494	155.596	216.158	189.054	236.859	187.261	244.01	177.682	195.099
ENSGALG00000008177	NOS1	down	-1.08985	0.000534378	0.00310832	38.582	10.2306	20.0157	18.9315	27.9788	21.4434	11.8644	14.4459	42.4995	21.579	31.4412	22.7278	75.6633	43.7316	70.1179	46.6417	33.6778
ENSGALG00000002375	NOTCH1	up	1.02131	7.54107e-12	6.92506e-10	300.742	272.816	290.704	314.263	172.35	258.296	311.212	195.922	144.084	96.5375	138.538	164.26	141.457	94.1911	132.757	138.814	121.937
ENSGALG00000002922	NOTCH2	up	1.11554	2.97449e-17	1.24869e-14	712.283	771.386	685.3	764.834	487.951	837.268	646.152	518.245	335.85	245.319	329.15	342.984	366.254	267.996	375.832	309.834	241.551
ENSGALG00000010237	NPC2	up	1.16981	6.04068e-07	1.05411e-05	366.034	1234.49	491.815	540.495	284.265	410.349	457.235	350.312	197.985	250.997	287.884	220.047	223.7	204.081	222.507	224.324	238.068
ENSGALG00000004614	NPL	up	1.24939	2.8728e-07	5.62051e-06	122.671	144.592	42.8908	62.4741	85.0557	149.129	124.12	102.024	39.3898	40.8865	46.1793	25.8271	41.6696	37.0037	62.6386	57.7468	42.9683
ENSGALG00000003562	NPTX2	up	2.21615	6.1657e-06	7.37124e-05	113.767	79.7986	31.4533	48.2754	224.95	345.044	782.136	299.751	30.0606	51.1081	30.4587	25.8271	49.3456	116.618	46.7453	74.4045	41.807
ENSGALG00000009280	NPY2R	up	1.60453	0.000318155	0.00202407	4.94641	8.18447	13.3438	29.3439	12.3107	11.6964	12.777	17.1545	3.10972	5.67867	3.93015	4.13233	5.48285	0	3.73962	11.1052	3.48392
ENSGALG00000009514	NRCAM	up	2.56772	0.00180433	0.00832892	6.92497	0.682039	2.85939	9.46577	2.23831	4.8735	18.2529	5.4172	2.07315	0	0	0	0	2.24265	1.86981	0	3.48392
ENSGALG00000007493	NSDHL	up	1.36077	0.00242632	0.0105317	11.8714	121.403	17.1563	11.3589	5.59577	13.6458	22.8161	17.1545	1.03657	7.95014	12.773	7.23158	4.38628	6.72794	2.80472	4.44206	0
ENSGALG00000008681	NSMF	up	1.5165	0.00134624	0.00659785	290.849	25.9175	20.9688	25.5576	89.5323	108.192	127.77	87.578	75.6698	11.3573	22.5984	21.6947	17.5451	44.8529	39.266	25.5419	46.4522
ENSGALG00000023626	NTN1	up	1.53437	0.00014125	0.0010351	24.7321	10.9126	61.0003	60.5809	12.3107	31.1904	79.4001	25.2802	11.4023	17.036	15.7206	4.13233	18.6417	10.0919	18.6981	11.1052	11.6131
ENSGALG00000029072	NTN3	up	2.07686	0.000127679	0.000951315	13.8499	23.1893	18.1095	35.0233	2.23831	6.8229	22.8161	3.61146	1.03657	1.13573	5.89523	5.16542	5.48285	2.24265	5.60943	2.22103	4.64522
ENSGALG00000011406	NTN4	up	1.17931	4.28897e-05	0.000381233	211.706	68.8859	118.188	80.459	133.179	305.081	135.071	140.847	71.5235	32.9363	41.2666	56.8196	57.0216	93.0698	65.4434	65.5204	109.163
ENSGALG00000031122	NTNG1	up	1.54024	0.0027741	0.0117803	12.8607	6.82039	10.4844	17.0384	7.83408	13.6458	15.515	13.543	2.07315	10.2216	1.96508	9.29775	0	0	9.34905	2.22103	2.32261
ENSGALG00000003677	NTNG2	up	1.08471	0.00890986	0.0297258	17.8071	38.1942	37.172	21.7713	7.83408	8.7723	17.3402	12.6401	8.29258	11.3573	3.93015	5.16542	20.8348	16.8198	5.60943	8.88412	5.80653
ENSGALG00000040241	NTRK3	up	1.3517	0.0010663	0.00544189	20.7749	12.9587	14.2969	21.7713	10.0724	28.2663	56.584	15.3487	5.18286	7.95014	2.94761	9.29775	13.1588	6.72794	14.9585	15.5472	3.48392
ENSGALG00000027192	NTS	up	1.65455	0.00769809	0.0264518	1.97856	9.54855	3.81252	11.3589	5.59577	1.9494	10.9517	4.51433	4.14629	0	4.91269	0	1.09657	2.24265	1.86981	1.11052	2.32261
ENSGALG00000003438	NUF2	up	1.64494	0.0033116	0.0135498	10.8821	394.901	6.6719	7.57261	4.47662	10.7217	57.4966	8.12579	4.14629	3.4072	8.84284	2.06617	2.19314	7.84926	2.80472	5.55258	3.48392
ENSGALG00000003010	NUP93	up	1.01473	1.40664e-05	0.000150201	106.842	315.784	110.563	112.643	114.154	143.281	198.044	101.121	64.2675	87.4516	82.5332	83.6797	76.7598	59.4301	87.8811	78.8466	49.9361
ENSGALG00000008584	NUSAP1	up	2.10974	0.00166407	0.00783408	16.8178	847.092	14.2969	14.1987	7.83408	14.6205	90.3518	15.3487	1.03657	0	21.6158	6.1985	9.86912	2.24265	1.86981	1.11052	3.48392
ENSGALG00000038506	NXNL1	down	-1.86483	0.00600226	0.0217487	6.92497	4.77427	3.81252	3.78631	16.7873	5.8482	8.2138	11.7373	7.25601	4.54294	4.91269	2.06617	4.38628	48.2169	14.0236	42.1996	125.421
ENSGALG00000006715	OAF	up	1.2073	5.21646e-05	0.000450739	861.665	485.612	162.032	336.981	416.325	590.668	565.84	556.165	185.547	85.1801	193.56	191.12	186.417	473.198	224.377	247.645	149.808
ENSGALG00000013723	OASL	up	1.18643	0.00655296	0.023313	58.3676	325.333	76.2503	77.6193	31.3363	77.0013	39.2437	964.261	31.0972	10.2216	61.8999	36.1579	41.6696	385.735	29.917	78.8466	22.0648
ENSGALG00000028560	OC3	up	1.39254	0.00834014	0.0282354	133.553	23.8714	26.6876	35.0233	53.7194	102.344	10.0391	126.401	20.7315	9.08588	50.1094	7.23158	49.3456	4.48529	14.9585	15.5472	47.6135
ENSGALG00000026736	OGN	up	1.05692	5.58236e-06	6.77305e-05	1039.74	517.668	431.767	564.16	341.342	654.999	814.992	542.622	241.521	169.224	321.29	406.002	407.924	163.713	378.637	305.392	258.971
ENSGALG00000005203	OLFM3	up	1.56179	2.4809e-12	2.887e-10	82.1104	130.951	73.3909	123.055	53.7194	138.407	128.683	90.2866	30.0606	24.9862	39.3015	34.0917	29.6074	20.1838	43.9405	46.6417	44.1296
ENSGALG00000027184	OLFML1	up	1.05412	5.61766e-05	0.000479328	343.281	115.265	121.047	168.491	97.3664	156.927	244.589	274.471	70.487	53.3795	67.7951	108.474	119.526	65.0367	110.319	118.825	110.324
ENSGALG00000002667	OLFML2B	up	1.1685	2.41073e-05	0.000235982	936.85	405.813	929.301	1355.5	526.002	880.154	611.472	514.634	192.803	207.839	374.347	417.366	538.415	180.533	221.573	505.285	444.78
ENSGALG00000005594	OMG	up	1.5744	0.00134834	0.00660152	9.89282	101.624	8.57816	9.46577	21.2639	24.3675	27.3793	15.3487	14.512	5.67867	12.773	12.397	7.67598	4.48529	10.284	4.44206	10.4517
ENSGALG00000029652	OPHN1	up	1.09583	8.71791e-08	2.01087e-06	207.749	145.274	121.047	143.88	129.822	212.485	278.357	118.275	102.621	56.7867	73.6903	67.1504	84.4358	66.1581	102.84	57.7468	102.195
ENSGALG00000043910	OR5AS1	down	-1.61046	0.00601033	0.0217673	2.96785	2.04612	12.3907	5.67946	5.59577	1.9494	3.65058	2.7086	17.6217	3.4072	5.89523	6.1985	7.67598	1.12132	19.633	32.205	32.5165
ENSGALG00000011007	OSBPL3	up	1.86532	0.00272767	0.01161	21.7642	81.1626	7.62503	4.73288	16.7873	23.3928	9.12644	1.80573	1.03657	3.4072	10.8079	5.16542	6.57941	3.36397	13.0887	5.55258	2.32261
ENSGALG00000006401	OSBPL5	up	1.28504	1.90181e-09	7.8054e-08	148.392	131.634	94.3598	151.452	89.5323	161.8	177.053	95.7038	49.7555	34.072	81.5506	69.2166	76.7598	35.8823	45.8104	38.868	52.2587
ENSGALG00000016473	OSR1	up	1.49049	4.37658e-05	0.000387147	49.4641	85.9369	22.8751	58.6878	22.3831	52.6338	85.7886	32.5032	19.6949	6.81441	39.3015	30.9925	12.0623	14.5772	12.1538	9.99464	18.5809
ENSGALG00000003138	OXTR	up	1.89537	3.092e-05	0.000289737	14.8392	16.3689	8.57816	11.3589	8.95323	17.5446	37.4184	15.3487	4.14629	1.13573	1.96508	7.23158	1.09657	2.24265	3.73962	8.88412	9.29044
ENSGALG00000001573	P2RX1	up	1.36376	0.00204625	0.00922825	10.8821	13.6408	7.62503	7.57261	7.83408	8.7723	6.38851	17.1545	4.14629	5.67867	2.94761	2.06617	8.77255	6.72794	3.73962	1.11052	0
ENSGALG00000003901	P2RX4	up	1.30307	0.000496052	0.00292358	80.1319	271.452	21.922	44.4891	36.9321	74.0772	71.1863	61.3949	22.8046	35.2078	37.3364	38.2241	35.0902	34.761	40.2009	29.9839	29.0326
ENSGALG00000004113	P2RY10	up	1.58657	6.58813e-06	7.80011e-05	48.4748	117.311	39.0783	49.222	22.3831	55.5579	34.6805	41.5318	16.5852	17.036	21.6158	19.6286	15.352	2.24265	29.917	18.8788	11.6131
ENSGALG00000040367	P2RY14	up	1.10619	0.00522889	0.0196441	65.2926	131.634	202.063	152.399	233.903	98.4447	131.421	143.556	131.645	168.089	77.6205	17.5624	42.7662	63.9154	47.6802	42.1996	13.9357
ENSGALG00000017327	P2RY6	up	1.55753	0.000118508	0.000892025	56.3891	291.231	57.1877	70.9933	25.7405	90.6471	57.4966	29.7946	18.6583	18.1718	44.2142	41.3233	32.8971	30.2757	26.1773	28.8734	19.7422
ENSGALG00000027462	P3H4	up	1.17682	0.000560521	0.0032297	85.0783	66.1578	117.235	159.971	44.7662	90.6471	72.0989	41.5318	36.2801	42.0222	27.5111	68.1835	39.4765	4.48529	44.8754	32.205	41.807
ENSGALG00000042030	P4HA3	up	1.42881	2.42054e-05	0.000236785	140.478	153.459	40.9845	97.4974	50.3619	125.736	105.867	46.0462	24.8778	19.3075	52.0745	36.1579	40.5731	7.84926	44.8754	44.4206	47.6135
ENSGALG00000026055	PALM	up	1.28307	1.34815e-06	2.04421e-05	112.778	67.5219	201.11	192.155	82.8174	146.205	90.3518	83.9665	30.0606	26.1219	72.7078	55.7865	59.2147	41.4889	72.9226	43.3101	48.7748
ENSGALG00000014203	PARVG	up	1.1783	0.00327427	0.0134345	74.1962	444.689	119.141	70.9933	41.4087	132.559	77.5748	131.818	94.3281	44.2937	82.5332	71.2827	53.7319	16.8198	49.55	46.6417	84.7753
ENSGALG00000006016	PASK	up	2.20589	0.00238059	0.0103885	18.7964	116.629	4.76565	6.62604	2.23831	8.7723	30.1173	6.32006	13.4754	9.08588	1.96508	2.06617	0	2.24265	7.47924	6.66309	4.64522
ENSGALG00000006934	PATZ1	up	1.67379	0.00167708	0.00787768	4.94641	21.1432	5.71877	7.57261	6.71492	4.8735	17.3402	6.32006	3.10972	2.27147	0	2.06617	5.48285	2.24265	3.73962	6.66309	1.16131
ENSGALG00000030944	Pax3	up	1.5469	0.00697785	0.0244925	8.90354	85.2549	23.8282	37.8631	24.6214	16.5699	25.554	3.61146	3.10972	10.2216	0.982538	14.4632	7.67598	13.4559	13.0887	23.3208	1.16131
ENSGALG00000002553	PCDH1	up	1.34372	2.58058e-07	5.09986e-06	135.532	70.9321	143.922	145.773	71.6259	184.218	170.665	140.847	83.9624	36.3435	51.092	26.8602	77.8564	29.1544	69.183	55.5258	40.6457
ENSGALG00000002544	PCDH12	up	1.45466	0.000586852	0.00336164	32.6463	19.0971	39.0783	35.0233	7.83408	31.1904	16.4276	12.6401	12.4389	9.08588	8.84284	9.29775	17.5451	4.48529	14.0236	2.22103	1.16131
ENSGALG00000006822	Pcdh19	up	1.43813	1.70198e-06	2.50072e-05	48.4748	63.4296	77.2035	91.8179	26.8597	72.1278	45.6322	25.2802	19.6949	22.7147	21.6158	27.8932	35.0902	8.97058	21.5028	12.2157	17.4196
ENSGALG00000052653	PCDHAC1	up	1.31401	0.00819407	0.0278629	9.89282	9.54855	19.0626	9.46577	4.47662	8.7723	11.8644	16.2516	2.07315	2.27147	6.87776	2.06617	15.352	0	2.80472	3.33155	5.80653
ENSGALG00000008734	PCSK2	up	1.0574	0.000416455	0.00253059	65.2926	43.6505	145.829	100.337	59.3152	74.0772	29.2046	74.9379	24.8778	37.4793	37.3364	29.9594	42.7662	14.5772	28.0472	56.6363	48.7748
ENSGALG00000030076	PCSK6	up	1.15297	0.00474052	0.0181387	24.7321	17.733	11.4375	41.6494	7.83408	38.988	99.4782	28.8917	16.5852	12.4931	16.7031	23.7609	9.86912	14.5772	11.2189	14.4367	17.4196
ENSGALG00000008885	PDE1A	up	1.79384	0.0010011	0.00517017	4.94641	19.7791	4.76565	4.73288	5.59577	10.7217	14.6023	9.02866	1.03657	5.67867	2.94761	3.09925	2.19314	0	4.67453	0	4.64522
ENSGALG00000013143	PDE3A	up	1.09594	0.00396087	0.015615	24.7321	11.5947	20.0157	15.1452	10.0724	11.6964	18.2529	9.93152	12.4389	1.13573	2.94761	4.13233	15.352	6.72794	7.47924	6.66309	6.96783
ENSGALG00000012178	PDGFB	up	1.24016	0.000430508	0.00259986	90.0247	143.228	201.11	212.033	32.4555	170.573	67.5357	39.7261	57.0115	37.4793	69.7602	77.4812	53.7319	25.7904	29.917	49.9732	54.5813
ENSGALG00000017179	PDGFD	up	1.04377	0.000101508	0.000784152	202.803	284.41	142.969	194.048	134.298	233.928	407.952	248.288	98.4744	62.4654	97.2712	76.4481	122.816	248.934	109.384	73.294	120.776
ENSGALG00000030613	PDGFRB	up	1.40248	3.74783e-07	7.11459e-06	106.842	65.4757	159.173	152.399	67.1492	196.889	189.83	65.9092	47.6824	27.2576	39.3015	44.4226	54.8285	60.5514	50.4849	73.294	29.0326
ENSGALG00000005422	PDLIM1	up	1.13495	6.98299e-08	1.66021e-06	341.302	220.299	292.611	293.439	143.252	397.678	224.511	189.602	96.4013	68.1441	119.87	117.771	133.781	131.195	187.916	122.157	98.7109
ENSGALG00000039872	PDLIM4	up	1.0069	0.000726515	0.00399951	233.471	109.126	161.079	167.544	48.1236	152.053	84.8759	83.9665	38.3532	32.9363	69.7602	90.9113	89.9187	44.8529	44.8754	69.9625	101.034
ENSGALG00000006779	PDZD3	up	1.02228	0.00811173	0.0276251	22.7535	35.466	7.62503	19.8781	8.95323	16.5699	25.554	8.12579	8.29258	6.81441	16.7031	5.16542	8.77255	12.3346	12.1538	4.44206	5.80653
ENSGALG00000046125	PECAM1	up	1.24695	2.813e-12	3.17933e-10	5431.16	3168.75	3722.92	3235.4	4575.1	6262.45	5844.58	6644.19	2096.99	1471.91	1931.67	1457.68	1831.27	2143.97	2167.11	2707.44	2623.39
ENSGALG00000027207	PERP2	up	1.91493	1.33708e-07	2.89665e-06	27.6999	45.0146	21.922	41.6494	57.0769	42.8868	177.053	66.8121	13.4754	19.3075	11.7905	22.7278	15.352	13.4559	18.6981	13.3262	15.097
ENSGALG00000017195	PGR	up	1.0505	0.00720541	0.0250815	15.8285	55.2452	41.9377	32.1836	20.1448	20.4687	11.8644	9.02866	6.21944	5.67867	9.82538	16.5293	21.9314	20.1838	12.1538	11.1052	9.29044
ENSGALG00000035930	PHACTR3	up	2.75428	0.00524728	0.0196981	2.96785	31.3738	2.85939	2.83973	5.59577	2.9241	6.38851	0.902866	0	1.13573	1.96508	6.1985	0	0	0	0	0
ENSGALG00000009372	PHC3	down	-1.02526	0.00165264	0.00780028	2.96785	12.9587	12.3907	5.67946	6.71492	12.6711	8.2138	12.6401	27.9875	30.6648	10.8079	17.5624	15.352	25.7904	17.7632	13.3262	12.7744
ENSGALG00000016518	PHKA2	up	1.5943	6.81341e-06	8.04092e-05	41.5498	100.26	38.1252	32.1836	51.4811	63.3555	63.8851	22.5716	17.6217	14.7646	27.5111	35.1248	12.0623	20.1838	14.0236	4.44206	8.12914
ENSGALG00000032687	PHLDA2	up	1.1156	0.00224751	0.00991671	74.1962	187.561	72.4378	75.7261	73.8642	127.686	256.453	81.2579	39.3898	18.1718	32.4237	40.2902	58.1182	127.831	40.2009	39.9786	97.5496
ENSGALG00000029863	PHYHIPL	up	1.3125	0.000215223	0.00146605	14.8392	16.3689	21.922	25.5576	14.549	18.5193	16.4276	26.1831	5.18286	3.4072	4.91269	9.29775	5.48285	3.36397	14.0236	4.44206	19.7422
ENSGALG00000002963	PID1	up	1.14926	9.06696e-05	0.000714321	267.106	188.925	64.8128	96.5508	199.209	278.764	292.959	294.334	111.95	44.2937	62.8824	65.0842	91.0152	102.04	138.366	136.593	101.034
ENSGALG00000013117	PIK3C2G	up	1.17806	0.00210413	0.00941988	23.7428	19.7791	18.1095	11.3589	14.549	7.7976	14.6023	7.22293	11.4023	2.27147	1.96508	10.3308	8.77255	7.84926	6.54434	3.33155	5.80653
ENSGALG00000006872	PISD	up	1.10589	0.00370206	0.0148012	1158.45	389.444	155.36	154.292	584.198	831.419	1293.22	483.033	532.799	149.917	175.874	157.029	265.37	8357.22	317.868	304.281	337.94
ENSGALG00000027036	PKIB	up	2.02561	0.000230929	0.00155715	29.6785	91.3932	24.7814	11.3589	10.0724	4.8735	4.56322	14.4459	5.18286	2.27147	7.8603	6.1985	8.77255	4.48529	3.73962	7.77361	6.96783
ENSGALG00000031331	PKIG	up	1.0871	0.000288893	0.00187074	293.817	691.588	172.516	187.422	164.516	309.955	134.159	223.008	93.2916	94.266	128.712	123.97	134.878	234.356	91.6207	94.3938	159.099
ENSGALG00000031894	PLA2G2A	down	-2.01381	0.00531251	0.0198598	0	2.04612	3.81252	1.89315	2.23831	0.9747	0.912644	5.4172	23.8412	3.4072	0.982538	1.03308	4.38628	26.9117	3.73962	7.77361	6.96783
ENSGALG00000043591	PLA2G4F	down	-1.06568	0.00673064	0.0238068	40.5606	15.0049	27.6407	15.1452	41.4087	36.0639	53.846	41.5318	91.2184	67.0084	34.3888	22.7278	33.9936	199.595	99.0999	49.9732	39.4844
ENSGALG00000036847	PLAC9	up	1.66771	2.12893e-08	6.09753e-07	530.255	227.801	85.7816	159.971	260.763	568.25	440.807	361.146	98.4744	71.5513	112.009	82.6466	114.043	91.9485	79.4669	134.372	148.647
ENSGALG00000029583	PLBD1	up	1.00681	0.000174569	0.00123137	332.399	791.847	163.938	194.048	204.805	322.626	426.205	248.288	195.912	127.202	207.315	185.955	166.679	114.375	151.455	207.666	147.486
ENSGALG00000008907	PLCB4	up	1.20564	1.48155e-12	1.87658e-10	84.089	71.6141	78.1566	99.3906	59.3152	90.6471	83.9633	102.927	47.6824	24.9862	37.3364	30.9925	47.1525	24.6691	43.9405	36.647	32.5165
ENSGALG00000016721	PLCXD1	up	1.27833	0.000430325	0.00259982	85.0783	228.483	65.7659	54.9015	22.3831	95.5206	69.361	41.5318	41.4629	43.1579	50.1094	41.3233	25.2211	13.4559	30.8519	25.5419	37.1618
ENSGALG00000027476	PLEKHG5	up	1.01691	9.41553e-06	0.000105928	199.835	138.454	338.361	362.539	164.516	304.107	175.228	174.253	107.804	126.067	101.201	135.334	142.554	53.8235	142.106	132.151	90.5818
ENSGALG00000009947	PLEKHH2	up	1.1698	0.000816805	0.00440441	62.3248	95.4855	15.2501	23.6644	72.745	120.863	133.246	90.2866	34.2069	14.7646	26.5285	34.0917	36.1868	44.8529	32.7217	43.3101	40.6457
ENSGALG00000023395	PLIN1	up	2.93797	2.06506e-08	5.9494e-07	234.46	169.146	179.188	295.332	52.6002	222.232	138.722	90.2866	11.4023	6.81441	82.5332	29.9594	31.8005	7.84926	26.1773	4.44206	1.16131
ENSGALG00000014725	PLK2	up	1.04945	0.00293576	0.0123208	34.6249	57.2913	91.5004	51.1151	21.2639	59.4567	78.4874	37.9204	11.4023	18.1718	50.1094	34.0917	10.9657	50.4595	17.7632	26.6524	15.097
ENSGALG00000010129	PLK3	up	1.73884	0.000101507	0.000784152	81.1211	358.07	46.7033	42.596	53.7194	99.4194	84.8759	55.0748	20.7315	37.4793	13.7555	18.5955	42.7662	70.6433	11.2189	18.8788	44.1296
ENSGALG00000001391	PLLP	up	1.63918	0.00112021	0.00567755	21.7642	8.86651	19.0626	30.2905	10.0724	16.5699	4.56322	7.22293	4.14629	2.27147	8.84284	3.09925	5.48285	0	2.80472	3.33155	12.7744
ENSGALG00000000112	PLP1	up	2.15188	7.09928e-11	4.40125e-09	87.0568	29.3277	67.6722	137.254	54.8385	63.3555	51.1081	60.492	21.768	4.54294	14.7381	6.1985	18.6417	10.0919	16.8283	23.3208	23.2261
ENSGALG00000026834	PLPP2	up	1.39419	1.4484e-15	3.94099e-13	559.934	234.621	390.783	340.768	430.874	608.213	537.548	528.177	191.766	129.474	153.276	155.996	213.831	183.897	177.632	147.699	199.744
ENSGALG00000005930	PLS3	up	1.23954	1.58266e-08	4.69778e-07	782.522	586.554	443.205	442.051	818.102	1436.71	852.41	691.595	330.667	236.233	299.674	240.708	390.379	469.834	295.43	365.36	255.487
ENSGALG00000006807	PLSCR5	up	2.19278	0.00847736	0.0285856	2.96785	2.72816	2.85939	2.83973	2.23831	2.9241	6.38851	2.7086	0	2.27147	0	0	0	1.12132	2.80472	0	0
ENSGALG00000036686	PLTP	up	1.24654	7.5909e-05	0.000618598	46.4963	403.767	20.9688	38.8096	20.1448	39.9627	94.915	34.3089	17.6217	13.6288	22.5984	20.6617	15.352	15.6985	21.5028	12.2157	11.6131
ENSGALG00000008473	PLXND1	up	1.07252	0.000492685	0.00290957	411.541	322.604	752.019	633.26	182.422	341.145	214.471	226.619	171.035	114.709	233.844	210.749	264.273	57.1875	244.01	197.672	155.615
ENSGALG00000032453	PMP2	up	3.25063	0.000437046	0.00263069	2.96785	12.2767	9.53129	42.596	0	2.9241	2.73793	27.086	0	0	0.982538	0	4.38628	4.48529	0.934905	0	1.16131
ENSGALG00000017046	POSTN	up	1.71792	6.82058e-05	0.000564591	1808.41	1456.15	245.907	330.355	311.125	2739.88	1076.92	498.382	287.131	171.496	569.872	225.212	593.244	155.864	274.862	226.545	391.36
ENSGALG00000031482	Pou5f3	up	1.32507	2.20963e-11	1.64803e-09	167.189	90.7112	253.532	207.3	114.154	193.965	132.333	178.767	75.6698	51.1081	55.0221	64.0512	63.601	53.8235	88.816	72.1835	75.4848
ENSGALG00000004974	PPARG	up	1.44312	0.00363347	0.0145626	11.8714	106.398	44.7971	26.5041	4.47662	26.3169	30.1173	9.02866	10.3657	5.67867	16.7031	20.6617	18.6417	7.84926	13.0887	7.77361	6.96783
ENSGALG00000016522	PPEF1	up	2.48326	0.00397515	0.0156629	2.96785	17.733	4.76565	1.89315	5.59577	4.8735	29.2046	2.7086	0	0	0	3.09925	1.09657	6.72794	0	3.33155	0
ENSGALG00000028600	PPIA	up	1.20385	9.9642e-09	3.14847e-07	2103.21	6438.45	2312.29	2471.51	2302.1	2270.08	3091.13	2103.68	951.574	1067.59	1443.35	1043.41	1282.99	1433.05	1321.96	1499.2	1236.79
ENSGALG00000005346	PPIC	up	1.07718	3.00954e-09	1.13674e-07	114.757	116.629	58.1409	109.803	85.0557	103.318	103.129	109.247	37.3166	34.072	73.6903	49.588	55.925	33.6397	47.6802	44.4206	49.9361
ENSGALG00000008896	PPP1R1C	up	1.84341	9.12417e-05	0.000717674	10.8821	8.86651	19.0626	26.5041	5.59577	14.6205	33.7678	8.12579	3.10972	1.13573	6.87776	5.16542	2.19314	1.12132	7.47924	4.44206	8.12914
ENSGALG00000021220	PPP1R3D	down	-1.11795	4.75587e-07	8.66561e-06	74.1962	36.8301	85.7816	76.6727	85.0557	63.3555	53.846	85.7723	228.046	122.659	125.765	170.459	167.775	61.6728	175.762	161.025	153.292
ENSGALG00000007565	PPP2R2B	up	1.02689	1.41806e-07	3.04169e-06	104.864	111.172	168.704	165.651	78.3408	133.534	144.198	71.3264	63.231	49.9723	45.1967	76.4481	61.4079	45.9742	60.7688	76.6256	60.3879
ENSGALG00000037521	PRCP	up	1.91912	1.65781e-05	0.000172509	143.446	1130.14	352.658	332.248	113.035	110.141	117.731	108.344	46.6458	90.8588	157.206	86.779	89.9187	35.8823	74.7924	81.0676	53.42
ENSGALG00000036728	PRDM16	down	-1.09094	0.00275376	0.0117007	8.90354	6.82039	15.2501	13.2521	12.3107	7.7976	5.47587	0.902866	35.2435	15.9003	9.82538	12.397	17.5451	20.1838	21.5028	14.4367	20.9035
ENSGALG00000038372	PRDM8	up	1.62169	0.00144182	0.00697093	25.7213	13.6408	4.76565	7.57261	10.0724	28.2663	38.3311	22.5716	2.07315	7.95014	8.84284	15.4962	7.67598	7.84926	1.86981	2.22103	1.16131
ENSGALG00000034456	PRELP	up	1.13792	5.48359e-06	6.68079e-05	866.611	493.796	699.597	1009.05	417.444	898.674	609.647	641.938	328.594	277.119	356.661	358.48	326.778	76.25	444.08	336.486	376.263
ENSGALG00000004621	PREX1	up	1.43114	0.00019883	0.00137513	74.1962	253.718	29.547	40.7028	38.0512	85.7736	68.4483	59.5891	23.8412	19.3075	59.9348	22.7278	31.8005	39.2463	21.5028	21.0998	32.5165
ENSGALG00000042354	PREX2	up	1.22279	0.00189313	0.00866537	76.1747	17.733	34.3126	27.4507	47.0045	85.7736	52.0207	28.8917	23.8412	1.13573	20.6333	18.5955	17.5451	39.2463	17.7632	12.2157	26.71
ENSGALG00000008060	PRKAR2B	up	1.99851	6.95409e-06	8.19377e-05	14.8392	12.2767	14.2969	15.1452	6.71492	18.5193	8.2138	8.12579	3.10972	0	4.91269	1.03308	6.57941	1.12132	1.86981	5.55258	3.48392
ENSGALG00000002016	PRKCD	up	1.24885	1.31585e-06	2.00787e-05	100.907	1594.61	72.4378	86.1385	60.4343	116.964	94.915	57.7834	21.768	19.3075	63.8649	33.0587	51.5388	16.8198	34.5915	32.205	31.3552
ENSGALG00000006547	PROCR	up	1.29795	0.00297619	0.0124585	9.89282	19.7791	55.2815	100.337	22.3831	19.494	21.9035	25.2802	11.4023	14.7646	20.6333	19.6286	18.6417	2.24265	13.0887	15.5472	9.29044
ENSGALG00000014496	Prom1	up	1.89997	0.000161633	0.00115341	26.7106	75.7063	18.1095	12.3055	13.4298	22.4181	87.6139	9.02866	10.3657	1.13573	14.7381	8.26466	4.38628	16.8198	7.47924	9.99464	6.96783
ENSGALG00000054015	PRR11	up	3.02672	2.52906e-05	0.000245601	5.93569	76.3884	2.85939	16.0918	4.47662	5.8482	14.6023	3.61146	2.07315	2.27147	0	2.06617	3.28971	2.24265	2.80472	2.22103	1.16131
ENSGALG00000041981	PRR7	up	1.66101	7.22205e-06	8.46201e-05	61.3355	113.218	25.7345	26.5041	31.3363	44.8362	28.292	24.3774	18.6583	11.3573	23.5809	11.3639	7.67598	21.3051	16.8283	8.88412	6.96783
ENSGALG00000003324	PRRX1	up	1.80791	4.03899e-06	5.19203e-05	73.2069	68.2039	9.53129	19.8781	43.647	104.293	86.7012	29.7946	17.6217	12.4931	14.7381	22.7278	9.86912	23.5478	14.0236	16.6577	8.12914
ENSGALG00000037336	PRTG	down	-1.83081	5.17778e-06	6.37695e-05	6.92497	7.50243	8.57816	12.3055	13.4298	16.5699	52.0207	19.863	44.5726	20.4432	47.1618	47.5218	63.601	127.831	81.3367	43.3101	73.1622
ENSGALG00000045875	PSCA	up	2.54474	4.51864e-09	1.60756e-07	37.5927	19.7791	40.0314	100.337	19.0256	20.4687	38.3311	45.1433	11.4023	5.67867	4.91269	0	13.1588	3.36397	7.47924	7.77361	8.12914
ENSGALG00000002786	PSTPIP1	up	1.64544	0.000428034	0.00258925	49.4641	158.915	19.0626	21.7713	11.1915	29.241	41.069	17.1545	10.3657	7.95014	26.5285	14.4632	9.86912	21.3051	10.284	14.4367	10.4517
ENSGALG00000000783	PTAFR	up	1.73539	6.25233e-09	2.11671e-07	93.9818	182.104	38.1252	59.6343	48.1236	80.9001	87.6139	37.9204	24.8778	26.1219	21.6158	26.8602	17.5451	26.9117	28.0472	17.7682	23.2261
ENSGALG00000001962	PTBP1	up	1.04525	7.61244e-06	8.80013e-05	558.944	1630.76	512.783	546.175	458.853	718.354	745.631	420.736	343.106	277.119	386.137	290.296	345.419	470.956	306.649	324.271	306.585
ENSGALG00000016358	PTCHD1	up	1.13128	8.37665e-08	1.94302e-06	92.9925	63.4296	116.282	75.7261	62.6726	133.534	114.993	118.275	53.9018	30.6648	35.3714	29.9594	63.601	33.6397	53.2896	48.8627	49.9361
ENSGALG00000029768	PTGDR	up	1.30573	2.68576e-05	0.000257752	53.4212	70.9321	40.9845	46.3823	15.6682	26.3169	41.069	22.5716	20.7315	9.08588	26.5285	18.5955	10.9657	19.0625	16.8283	11.1052	11.6131
ENSGALG00000012396	PTGER2	up	2.40939	1.35977e-06	2.05971e-05	78.1533	25.2354	22.8751	20.8247	6.71492	40.9374	29.2046	18.9602	11.4023	2.27147	2.94761	8.26466	1.09657	11.2132	9.34905	1.11052	3.48392
ENSGALG00000014824	PTGER4	up	1.46035	0.00556335	0.0205853	8.90354	15.0049	6.6719	5.67946	1.11915	8.7723	10.0391	2.7086	5.18286	1.13573	2.94761	2.06617	2.19314	1.12132	1.86981	4.44206	3.48392
ENSGALG00000015702	PTGR1	up	1.12966	2.46086e-07	4.91937e-06	218.631	327.379	152.501	151.452	339.104	149.129	211.734	451.433	111.95	124.931	92.3585	100.209	127.202	121.103	108.449	132.151	111.485
ENSGALG00000001314	PTGS1	up	1.18267	6.35706e-08	1.53625e-06	119.703	105.034	82.9222	149.559	80.5791	101.369	114.993	97.5095	37.3166	32.9363	50.1094	27.8932	54.8285	85.2205	28.0472	44.4206	62.7105
ENSGALG00000017295	PTHLH	up	1.99943	5.54814e-05	0.000474222	9.89282	17.733	11.4375	6.62604	12.3107	22.4181	35.5931	13.543	0	1.13573	4.91269	9.29775	4.38628	1.12132	8.41415	4.44206	2.32261
ENSGALG00000001664	PTPN9	up	1.18376	1.00958e-06	1.61903e-05	266.117	195.745	176.329	175.117	184.66	246.599	296.609	241.968	92.255	51.1081	93.3411	47.5218	104.174	200.717	94.4254	67.7414	132.389
ENSGALG00000009823	PTPRE	up	1.49138	0.000570291	0.00327956	21.7642	154.141	35.2658	39.7562	20.1448	29.241	31.0299	23.4745	8.29258	11.3573	35.3714	8.26466	15.352	10.0919	19.633	15.5472	18.5809
ENSGALG00000010053	PTPRF	up	2.35714	9.84701e-08	2.22246e-06	69.2497	262.585	42.8908	57.7412	34.6938	64.3302	234.55	21.6688	16.5852	10.2216	29.4761	15.4962	20.8348	21.3051	13.0887	28.8734	17.4196
ENSGALG00000006382	PTPRJ	up	1.60009	0.00580719	0.0212251	9.89282	35.466	6.6719	4.73288	2.23831	6.8229	14.6023	2.7086	2.07315	2.27147	6.87776	2.06617	3.28971	3.36397	6.54434	2.22103	2.32261
ENSGALG00000040114	PTPRZ1	up	1.90727	0.000610471	0.00347796	16.8178	8.86651	2.85939	23.6644	3.35746	10.7217	215.384	9.93152	1.03657	1.13573	2.94761	2.06617	4.38628	3.36397	4.67453	4.44206	0
ENSGALG00000005675	PTTG1IP	up	1.04805	2.72952e-06	3.6963e-05	194.889	433.777	172.516	192.155	149.967	203.712	155.15	167.03	112.986	51.1081	134.608	109.507	99.7878	115.496	107.514	92.1728	85.9366
ENSGALG00000028284	PTX3	up	3.09405	0.00764033	0.0262841	0.989282	25.9175	0	1.89315	1.11915	6.8229	217.209	0.902866	1.03657	0	0.982538	0	0	50.4595	1.86981	0	0
ENSGALG00000012814	PXDC1	up	1.05333	1.63322e-11	1.28921e-09	225.556	173.238	245.907	257.469	137.656	237.827	225.423	199.533	82.9258	90.8588	82.5332	102.275	119.526	70.6433	124.342	119.936	130.066
ENSGALG00000008508	PYGB	up	1.45679	1.09174e-11	9.73177e-10	197.856	155.505	168.704	146.719	192.494	299.233	233.637	264.54	80.8527	60.1939	54.0396	48.5549	78.953	57.1875	104.709	133.262	61.5492
ENSGALG00000045529	RAB15	up	1.19287	0.00093589	0.00490758	11.8714	34.784	16.2032	15.1452	16.7873	8.7723	30.1173	32.5032	7.25601	7.95014	5.89523	12.397	5.48285	15.6985	14.9585	6.66309	5.80653
ENSGALG00000012300	RAB32	up	1.38383	0.000268522	0.00176528	24.7321	57.9733	34.3126	19.8781	40.2895	42.8868	152.412	37.0175	22.8046	35.2078	24.5634	20.6617	19.7382	11.2132	18.6981	14.4367	9.29044
ENSGALG00000027789	RAB37	up	1.66214	0.00934479	0.0309171	10.8821	68.2039	17.1563	4.73288	7.83408	6.8229	8.2138	2.7086	5.18286	1.13573	9.82538	10.3308	2.19314	7.84926	0.934905	5.55258	2.32261
ENSGALG00000010567	RAB3B	up	1.38905	1.60619e-05	0.00016809	65.2926	36.1481	39.0783	55.848	61.5535	31.1904	30.1173	55.0748	23.8412	10.2216	18.6682	20.6617	15.352	7.84926	17.7632	41.0891	4.64522
ENSGALG00000000769	RAB7B	up	2.53028	5.93357e-05	0.000501622	46.4963	188.925	3.81252	20.8247	6.71492	27.2916	69.361	10.8344	3.10972	5.67867	10.8079	9.29775	8.77255	21.3051	8.41415	2.22103	3.48392
ENSGALG00000003243	RAD54L2	down	-1.12766	0.00379674	0.0151139	971.475	431.731	423.189	284.92	1064.32	801.204	555.8	359.341	1332	452.022	547.273	442.16	1194.16	4145.53	1299.52	1337.06	1273.95
ENSGALG00000024449	RAMP2	up	1.46574	8.20448e-20	6.34465e-17	535.202	326.015	622.393	573.626	520.407	600.415	419.816	537.205	204.205	146.51	207.315	161.161	250.018	108.768	208.484	201.003	195.099
ENSGALG00000037246	RAMP3	up	1.76427	0.000173237	0.00122374	11.8714	19.0971	22.8751	17.985	7.83408	10.7217	13.6897	9.02866	2.07315	1.13573	3.93015	12.397	5.48285	0	7.47924	2.22103	2.32261
ENSGALG00000021304	RANBP3L	up	2.0879	0.000387934	0.0023859	12.8607	2.04612	3.81252	6.62604	21.2639	9.747	31.0299	16.2516	4.14629	1.13573	0.982538	7.23158	2.19314	3.36397	4.67453	3.33155	0
ENSGALG00000043775	RAPGEF3	up	1.04014	1.71103e-07	3.57612e-06	869.579	378.532	802.535	744.009	692.756	845.065	422.554	736.739	430.178	302.105	376.312	303.726	384.896	162.592	313.193	312.055	418.07
ENSGALG00000034024	RAPGEF5	up	1.29266	2.83423e-06	3.81699e-05	277.988	87.983	208.735	122.108	223.831	392.804	331.29	219.396	139.937	47.7009	90.3935	52.6872	91.0152	125.588	96.2952	115.494	96.3883
ENSGALG00000035690	RAPGEFL1	up	1.13547	0.00357789	0.0143805	12.8607	12.2767	6.6719	17.0384	16.7873	18.5193	38.3311	12.6401	5.18286	6.81441	7.8603	12.397	15.352	2.24265	5.60943	5.55258	8.12914
ENSGALG00000009594	RARRES1	up	1.38954	2.46857e-06	3.42176e-05	158.285	438.551	175.376	223.392	91.7706	125.736	191.655	163.419	52.8652	48.8366	118.887	57.8527	130.492	45.9742	66.3783	56.6363	96.3883
ENSGALG00000042642	RARRES2	up	1.27434	6.96408e-18	3.63462e-15	579.719	494.478	628.112	694.787	320.078	575.073	553.975	642.841	217.68	160.139	293.779	220.047	280.722	206.323	242.14	236.54	229.938
ENSGALG00000012542	RASD2	up	1.30099	6.90657e-05	0.000571065	59.3569	47.0607	44.7971	55.848	45.8853	106.242	148.761	96.6067	42.4995	21.579	27.5111	9.29775	28.5108	42.6103	35.5264	52.1942	16.2583
ENSGALG00000002525	RASGEF1A	up	1.26961	0.000859808	0.00459388	60.3462	275.544	72.4378	66.2604	30.2172	77.0013	83.9633	51.4634	34.2069	32.9363	66.8126	47.5218	44.9593	32.5184	27.1122	38.868	10.4517
ENSGALG00000010903	RASGEF1B	up	1.63297	6.49846e-06	7.70637e-05	57.3784	117.993	20.9688	42.596	24.6214	56.5326	82.138	33.406	19.6949	4.54294	13.7555	18.5955	14.2554	32.5184	16.8283	22.2103	16.2583
ENSGALG00000015598	RASGRF2	up	2.00466	0.000144995	0.00105623	15.8285	2.72816	9.53129	7.57261	10.0724	10.7217	10.0391	6.32006	3.10972	3.4072	0	0	3.28971	1.12132	3.73962	4.44206	1.16131
ENSGALG00000017099	RASL11A	up	1.25062	0.00173051	0.00806165	9.89282	36.1481	22.8751	35.0233	12.3107	20.4687	30.1173	18.0573	15.5486	4.54294	13.7555	1.03308	5.48285	12.3346	10.284	18.8788	5.80653
ENSGALG00000013948	RASL11B	up	2.07724	4.29628e-05	0.000381652	11.8714	10.2306	9.53129	20.8247	5.59577	8.7723	20.0782	5.4172	0	1.13573	1.96508	3.09925	1.09657	4.48529	2.80472	2.22103	8.12914
ENSGALG00000038951	RASSF1	up	1.02491	3.18777e-11	2.2627e-09	410.552	326.015	290.704	262.202	224.95	348.943	248.239	257.317	99.511	148.781	164.084	158.062	150.23	207.445	141.171	115.494	125.421
ENSGALG00000030432	RASSF2	up	1.90424	0.000167678	0.00119019	141.467	1171.06	115.329	205.407	68.2684	121.838	117.731	43.3376	44.5726	55.651	135.59	103.308	59.2147	51.5809	56.0943	46.6417	44.1296
ENSGALG00000027633	RASSF9	up	1.85114	3.65937e-08	9.63569e-07	42.5391	39.5583	32.4064	55.848	29.098	29.241	112.255	43.3376	19.6949	6.81441	13.7555	13.4301	5.48285	8.97058	14.0236	13.3262	24.3874
ENSGALG00000014982	RBBP8	up	1.46253	3.27231e-05	0.000304304	37.5927	158.915	34.3126	43.5425	27.9788	36.0639	75.7495	52.3662	10.3657	22.7147	34.3888	25.8271	17.5451	19.0625	28.0472	13.3262	19.7422
ENSGALG00000014662	RBP5	up	1.38534	3.49613e-09	1.28421e-07	50.4534	85.9369	71.4847	77.6193	31.3363	50.6844	46.5449	84.8694	20.7315	24.9862	23.5809	37.191	18.6417	15.6985	28.9821	23.3208	22.0648
ENSGALG00000002637	RBP7	up	2.99084	3.98909e-09	1.4472e-07	39.5713	326.697	28.5939	39.7562	8.95323	36.0639	22.8161	36.1146	3.10972	0	12.773	3.09925	2.19314	1.12132	5.60943	3.33155	0
ENSGALG00000030988	RBPMS2	up	1.29403	9.41292e-09	3.00833e-07	40.5606	51.1529	53.3752	80.459	52.6002	74.0772	43.8069	47.8519	20.7315	14.7646	20.6333	15.4962	26.3177	22.4265	14.9585	36.647	32.5165
ENSGALG00000000243	RDM1	up	1.1579	0.00290336	0.0122162	41.5498	200.519	35.2658	33.1302	27.9788	61.4061	62.0598	53.2691	20.7315	18.1718	32.4237	40.2902	20.8348	15.6985	60.7688	22.2103	29.0326
ENSGALG00000008193	RELN	up	2.10138	4.20488e-14	8.12925e-12	38.582	37.5121	39.0783	32.1836	24.6214	55.5579	24.6414	26.1831	5.18286	5.67867	13.7555	10.3308	7.67598	6.72794	8.41415	6.66309	8.12914
ENSGALG00000045602	REM1	up	1.5342	3.00914e-06	4.0194e-05	68.2605	47.7427	59.094	127.788	32.4555	93.5712	52.0207	64.1035	25.9143	28.3934	32.4237	30.9925	13.1588	4.48529	40.2009	17.7682	17.4196
ENSGALG00000028186	RERG	up	1.71115	0.00338046	0.013751	13.8499	10.2306	6.6719	6.62604	2.23831	13.6458	6.38851	4.51433	1.03657	3.4072	7.8603	2.06617	4.38628	0	0.934905	2.22103	0
ENSGALG00000002555	RET	up	1.29052	0.00393121	0.0155373	42.5391	4.77427	10.4844	17.985	19.0256	41.9121	64.7978	26.1831	7.25601	9.08588	16.7031	7.23158	16.4485	21.3051	14.9585	5.55258	5.80653
ENSGALG00000003137	RFLNA	down	-1.4042	0.000450702	0.00270182	5.93569	2.72816	10.4844	3.78631	17.9065	11.6964	6.38851	12.6401	43.5361	22.7147	16.7031	9.29775	29.6074	35.8823	25.2424	17.7682	9.29044
ENSGALG00000004900	RFLNB	up	1.42554	1.66027e-06	2.44677e-05	184.006	76.3884	289.751	219.606	141.013	219.308	62.0598	101.121	68.4138	51.1081	86.4633	59.9188	65.7941	24.6691	76.6622	63.2994	44.1296
ENSGALG00000004728	RGL1	up	1.23513	2.78947e-14	5.5386e-12	530.255	441.961	289.751	375.791	269.716	466.881	419.816	321.42	140.974	102.216	165.066	157.029	203.962	174.926	213.158	169.909	161.421
ENSGALG00000039173	RGMA	up	1.10347	0.000114286	0.000866015	100.907	49.7888	53.3752	101.284	142.133	232.953	143.285	160.71	92.255	56.7867	32.4237	39.2572	58.1182	58.3088	67.3132	48.8627	61.5492
ENSGALG00000009422	RGS10	up	1.16778	8.75578e-05	0.000694272	144.435	315.102	75.2972	79.5124	64.9109	129.635	160.625	88.4809	41.4629	29.5291	60.9173	87.8121	63.601	71.7647	53.2896	61.0784	61.5492
ENSGALG00000040648	RGS11	up	1.573	5.56682e-06	6.75977e-05	79.1426	85.9369	82.9222	70.9933	194.733	236.852	275.619	253.705	97.4379	32.9363	23.5809	27.8932	50.4422	79.6139	44.8754	58.8573	68.517
ENSGALG00000003113	RGS14	up	1.19436	0.000630136	0.00355826	113.767	393.536	70.5315	104.123	61.5535	74.0772	77.5748	71.3264	52.8652	48.8366	92.3585	50.6211	55.925	35.8823	37.3962	45.5311	56.9039
ENSGALG00000021143	RGS18	up	1.94371	3.76263e-06	4.88378e-05	149.382	434.459	50.5158	41.6494	59.3152	90.6471	87.6139	92.9952	27.9875	11.3573	48.1443	33.0587	18.6417	30.2757	28.9821	48.8627	47.6135
ENSGALG00000042744	RGS2	down	-1.2014	0.00135672	0.00663592	456.059	201.201	534.705	424.066	324.555	189.092	334.028	430.667	229.083	1283.38	518.78	1029.98	436.435	2507.28	507.653	490.848	484.264
ENSGALG00000002564	RGS4	up	1.10694	4.70619e-05	0.000412086	185.985	134.362	319.298	330.355	210.401	327.499	317.6	190.505	146.157	68.1441	134.608	67.1504	71.277	115.496	69.183	142.146	239.229
ENSGALG00000026572	RGS5	up	1.21393	1.38236e-10	8.05993e-09	5006.76	2430.1	5457.62	7131.51	3779.38	5788.75	4692.82	4526.97	2064.85	2204.46	1965.08	2122.99	2689.88	1089.93	2426.08	2262.12	1997.44
ENSGALG00000013232	RHBG	up	1.48276	3.63005e-05	0.000332728	47.4855	158.915	54.3284	65.3138	34.6938	56.5326	55.6713	37.0175	21.768	20.4432	49.1269	17.5624	17.5451	4.48529	23.3726	21.0998	30.1939
ENSGALG00000034020	RHOBTB2	up	1.72275	0.000122005	0.000914136	13.8499	30.0097	33.3595	43.5425	2.23831	43.8615	45.6322	9.93152	6.21944	7.95014	14.7381	9.29775	12.0623	8.97058	7.47924	5.55258	3.48392
ENSGALG00000014675	RHOBTB3	down	-1.02074	2.01821e-07	4.14736e-06	435.284	218.935	358.377	288.706	313.363	262.194	265.58	413.513	816.819	838.172	422.491	368.811	578.989	828.658	838.61	660.757	478.458
ENSGALG00000028047	RHOV	up	4.64286	0.00302388	0.0126114	0	0.682039	0	0	20.1448	4.8735	9.12644	4.51433	0	0	0	0	0	85.2205	0	0	0
ENSGALG00000040184	RIMKLB	up	1.33648	1.15646e-05	0.000126333	30.6677	34.1019	15.2501	29.3439	17.9065	29.241	24.6414	27.9888	8.29258	6.81441	6.87776	9.29775	17.5451	4.48529	14.9585	5.55258	19.7422
ENSGALG00000010806	RIN3	up	1.29109	0.000615313	0.0034947	27.6999	105.034	30.5001	53.0083	16.7873	38.988	39.2437	19.863	12.4389	15.9003	36.3539	23.7609	13.1588	10.0919	16.8283	7.77361	16.2583
ENSGALG00000027165	RNASE4	up	1.76755	3.03027e-06	4.04027e-05	186.974	683.403	64.8128	104.123	114.154	270.967	256.453	178.767	36.2801	54.5153	101.201	85.7459	65.7941	115.496	68.2481	37.7575	49.9361
ENSGALG00000003196	RNASE6	up	1.42796	8.87493e-05	0.000702583	81.1211	182.786	41.9377	59.6343	43.647	64.3302	75.7495	98.4124	11.4023	80.6372	42.2491	29.9594	25.2211	21.3051	22.4377	22.2103	16.2583
ENSGALG00000001640	RNF122	up	1.31497	2.98164e-05	0.000281008	45.507	39.5583	49.5627	61.5275	15.6682	36.0639	33.7678	34.3089	7.25601	18.1718	8.84284	25.8271	16.4485	8.97058	29.917	17.7682	9.29044
ENSGALG00000028822	RNF152	up	1.02441	0.00395363	0.0155906	26.7106	20.4612	20.9688	12.3055	7.83408	20.4687	5.47587	18.9602	9.32916	11.3573	12.773	9.29775	7.67598	3.36397	8.41415	6.66309	4.64522
ENSGALG00000050943	RNF19B	up	1.30655	0.000705291	0.00389874	42.5391	165.735	22.8751	38.8096	30.2172	38.988	80.3127	48.7548	16.5852	14.7646	31.4412	16.5293	17.5451	52.7022	28.9821	16.6577	18.5809
ENSGALG00000027533	RNF24	up	1.20206	0.000159126	0.00113773	131.575	160.961	138.204	127.788	85.0557	319.702	163.363	95.7038	38.3532	13.6288	59.9348	71.2827	67.9873	130.073	69.183	75.5151	72.0009
ENSGALG00000012172	RPL3	up	1.49955	2.6638e-09	1.04094e-07	596.537	1773.3	460.361	516.831	445.423	658.897	961.015	453.239	203.168	241.912	339.958	259.304	270.853	236.599	296.365	254.308	232.261
ENSGALG00000052307	RPP25	up	2.93022	0.0096688	0.0317252	0.989282	1.36408	7.62503	4.73288	1.11915	1.9494	0	0.902866	1.03657	0	0	0	0	0	0.934905	0	0
ENSGALG00000010294	RPS6KL1	up	1.03608	2.83084e-05	0.00026904	55.3998	97.5316	72.4378	70.9933	41.4087	53.6085	89.4392	41.5318	20.7315	19.3075	30.4587	28.9263	24.1245	56.0661	28.0472	45.5311	34.8392
ENSGALG00000001946	RSPO1	up	3.71996	0.00305169	0.0127021	0	6.13835	10.4844	6.62604	1.11915	0	32.8552	4.51433	0	0	0	4.13233	0	0	0	1.11052	0
ENSGALG00000026518	RUNDC3A	up	1.33828	0.00304129	0.012666	9.89282	38.1942	3.81252	14.1987	16.7873	24.3675	10.0391	4.51433	4.14629	6.81441	6.87776	6.1985	7.67598	5.60661	2.80472	7.77361	6.96783
ENSGALG00000008954	RUNDC3B	up	1.13004	9.87461e-05	0.000767659	16.8178	25.2354	16.2032	12.3055	11.1915	18.5193	20.0782	16.2516	11.4023	4.54294	8.84284	7.23158	5.48285	6.72794	9.34905	9.99464	6.96783
ENSGALG00000043372	RUNX3	up	2.08604	0.00028985	0.00187428	25.7213	203.248	18.1095	11.3589	20.1448	8.7723	96.7403	19.863	3.10972	11.3573	23.5809	20.6617	12.0623	11.2132	9.34905	6.66309	9.29044
ENSGALG00000040730	RXRG	up	2.37113	0.00122744	0.00612801	7.91426	25.2354	40.0314	67.207	15.6682	12.6711	0.912644	5.4172	0	0	11.7905	2.06617	5.48285	11.2132	1.86981	4.44206	1.16131
ENSGALG00000036711	S100A11	up	1.68309	1.09839e-17	5.1821e-15	260.181	306.235	150.594	313.317	185.78	276.815	356.844	207.659	70.487	61.3297	90.3935	120.871	75.6633	57.1875	102.84	59.9678	81.2914
ENSGALG00000028924	S100A16	up	1.55526	5.69268e-08	1.39172e-06	100.907	91.3932	72.4378	77.6193	57.0769	120.863	206.258	62.2977	18.6583	17.036	30.4587	48.5549	44.9593	52.7022	25.2424	31.0944	33.6778
ENSGALG00000026613	S100A4	up	1.68354	4.64562e-06	5.85907e-05	140.478	93.4393	40.9845	55.848	34.6938	21.4434	50.1954	41.5318	12.4389	10.2216	14.7381	25.8271	31.8005	14.5772	31.7868	16.6577	9.29044
ENSGALG00000041826	S100A6	up	1.86177	0.00629953	0.0226247	5.93569	18.4151	4.76565	15.1452	1.11915	10.7217	12.777	3.61146	2.07315	0	0.982538	4.13233	6.57941	0	0	6.66309	2.32261
ENSGALG00000006217	S100B	up	2.85326	1.27813e-06	1.97057e-05	26.7106	12.9587	51.469	155.239	14.549	11.6964	19.1655	37.0175	4.14629	0	6.87776	6.1985	9.86912	10.0919	10.284	1.11052	2.32261
ENSGALG00000049835	S1PR3	up	1.28968	0.000324568	0.00205466	21.7642	63.4296	17.1563	16.0918	19.0256	30.2157	28.292	17.1545	7.25601	7.95014	10.8079	6.1985	9.86912	22.4265	6.54434	14.4367	13.9357
ENSGALG00000041365	SALL4	up	1.13455	0.00662223	0.0235139	6.92497	10.9126	7.62503	15.1452	2.23831	9.747	11.8644	5.4172	3.10972	2.27147	5.89523	4.13233	4.38628	3.36397	2.80472	5.55258	4.64522
ENSGALG00000011254	SATB1	down	-1.01215	3.21885e-09	1.20156e-07	283.924	180.74	229.704	166.598	290.98	180.32	224.511	253.705	550.42	548.56	516.815	408.068	419.986	233.235	416.033	439.764	571.362
ENSGALG00000043532	SBSPON	up	2.24155	0.000527603	0.00307622	6.92497	12.2767	4.76565	0.946577	7.83408	3.8988	7.30116	4.51433	3.10972	0	1.96508	1.03308	2.19314	0	0.934905	1.11052	1.16131
ENSGALG00000034560	SCARF2	up	1.09603	1.47366e-06	2.20944e-05	223.578	219.617	139.157	279.24	115.273	242.7	185.267	123.693	81.8893	63.6012	110.044	122.937	142.554	53.8235	89.7509	74.4045	65.0331
ENSGALG00000005739	SCD	up	1.78344	0.00865068	0.0290524	23.7428	227.801	61.0003	64.3672	14.549	13.6458	76.6621	9.02866	3.10972	2.27147	29.4761	17.5624	61.4079	12.3346	5.60943	27.7629	1.16131
ENSGALG00000043583	SCG3	up	3.03536	0.00024116	0.00161576	1.97856	66.8398	2.85939	9.46577	2.23831	6.8229	51.1081	9.93152	2.07315	0	9.82538	1.03308	0	2.24265	0.934905	1.11052	3.48392
ENSGALG00000010770	SCIN	up	2.112	8.59704e-06	9.7768e-05	167.189	1087.17	83.8754	206.354	70.5067	207.611	169.752	86.6751	39.3898	53.3795	140.503	72.3158	63.601	25.7904	63.5735	46.6417	36.0005
ENSGALG00000034427	SCN4A	down	-1.16594	1.40619e-13	2.37484e-11	1298.93	584.507	1382.99	1260.84	1406.78	1316.82	1019.42	1071.7	3146	2691.69	2250.01	2877.14	3029.82	1807.57	2783.21	2541.97	2444.55
ENSGALG00000011176	SCRN1	up	1.82179	4.99464e-06	6.2034e-05	33.6356	8.18447	45.7502	12.3055	58.196	18.5193	20.0782	24.3774	12.4389	6.81441	3.93015	10.3308	7.67598	4.48529	9.34905	8.88412	5.80653
ENSGALG00000002675	SCUBE3	up	3.3611	0.00689911	0.0242741	0.989282	2.72816	1.90626	4.73288	0	0.9747	13.6897	0	0	0	0	0	1.09657	1.12132	0	0	0
ENSGALG00000016480	SDC1	up	1.50917	2.21092e-08	6.29555e-07	85.0783	75.0243	85.7816	77.6193	78.3408	115.015	192.568	53.2691	34.2069	24.9862	54.0396	26.8602	50.4422	21.3051	42.0707	22.2103	24.3874
ENSGALG00000035184	SDC3	up	1.2255	1.09165e-06	1.73401e-05	88.0461	40.2403	59.094	58.6878	66.0301	110.141	78.4874	40.629	35.2435	22.7147	45.1967	15.4962	31.8005	22.4265	38.3311	23.3208	24.3874
ENSGALG00000031895	SDK2	up	1.31905	0.00157015	0.00748376	20.7749	41.6044	15.2501	41.6494	8.95323	37.0386	30.1173	15.3487	13.4754	10.2216	7.8603	23.7609	12.0623	1.12132	14.0236	8.88412	3.48392
ENSGALG00000005456	SDR42E1	up	2.08044	8.47775e-05	0.000678318	8.90354	29.3277	11.4375	5.67946	4.47662	5.8482	13.6897	10.8344	4.14629	1.13573	3.93015	0	2.19314	1.12132	3.73962	3.33155	4.64522
ENSGALG00000011998	SEC24D	up	1.18229	1.16847e-05	0.00012742	58.3676	111.854	50.5158	62.4741	32.4555	45.8109	71.1863	30.6974	33.1703	14.7646	26.5285	37.191	29.6074	28.0331	21.5028	19.9893	19.7422
ENSGALG00000005966	SEC61A1	up	1.14116	2.39303e-08	6.72289e-07	480.791	794.575	256.392	409.868	273.074	463.957	488.265	303.363	193.839	160.139	258.407	236.576	210.541	200.717	165.478	188.788	156.776
ENSGALG00000047792	SELENOM	up	1.28644	1.53451e-11	1.24567e-09	276.01	203.93	179.188	303.851	181.303	302.157	326.727	185.99	63.231	56.7867	112.992	96.0767	126.105	127.831	102.84	116.604	101.034
ENSGALG00000006563	SEMA3D	up	1.05602	0.000612197	0.00348509	85.0783	64.7937	20.9688	47.3288	42.5279	103.318	108.605	50.5605	15.5486	20.4432	46.1793	43.3895	30.7039	19.0625	33.6566	34.426	39.4844
ENSGALG00000004476	SEMA3G	up	1.31713	5.09191e-08	1.26388e-06	363.067	203.248	841.613	734.544	359.248	478.578	470.012	418.027	177.254	247.59	215.176	228.311	213.831	107.647	203.809	223.214	128.905
ENSGALG00000028685	SEMA5A	up	1.84109	5.46754e-07	9.82085e-06	53.4212	24.5534	35.2658	30.2905	24.6214	30.2157	97.653	37.0175	17.6217	2.27147	10.8079	11.3639	15.352	6.72794	21.5028	7.77361	10.4517
ENSGALG00000001412	SEMA7A	down	-1.02824	0.00537654	0.0200349	3333.88	1035.34	1865.27	1372.54	2403.94	4508.96	3309.25	2846.74	5152.8	6080.72	1534.72	2291.38	4233.85	14703.9	6326.5	4645.29	2470.1
ENSGALG00000005135	SERPINE2	up	1.28641	1.05465e-05	0.000116423	398.681	830.723	288.798	376.738	235.022	448.362	638.851	325.032	177.254	86.3158	315.395	127.069	146.94	344.246	152.39	175.461	109.163
ENSGALG00000003015	SERPINF1	up	1.2802	1.16491e-07	2.5543e-06	2461.33	1520.95	1237.16	2430.81	999.404	2487.44	2306.25	1797.61	457.129	592.854	930.463	1117.8	975.947	329.669	855.438	939.496	860.527
ENSGALG00000032028	SERTM1	up	1.70567	0.00132691	0.00651922	5.93569	14.3228	19.0626	17.985	7.83408	13.6458	9.12644	0.902866	6.21944	0	0.982538	6.1985	4.38628	2.24265	3.73962	3.33155	3.48392
ENSGALG00000037603	SESN2	down	-1.02425	0.000740365	0.00406205	2386.15	864.143	1057.97	1276.93	1005	1930.88	1662.84	2584.91	4868.78	3049.45	1514.09	1386.4	2426.71	6844.56	3899.49	2847.36	2379.51
ENSGALG00000052088	SFR1	up	1.71889	0.00316641	0.0130585	4.94641	42.9685	7.62503	10.4123	1.11915	3.8988	19.1655	12.6401	3.10972	5.67867	0.982538	5.16542	4.38628	3.36397	1.86981	6.66309	4.64522
ENSGALG00000003473	SFRP1	up	2.54131	2.46007e-10	1.30963e-08	26.7106	133.68	80.0628	94.6577	40.2895	33.1398	240.938	45.1433	14.512	11.3573	18.6682	10.3308	12.0623	8.97058	18.6981	19.9893	19.7422
ENSGALG00000009241	SFRP2	up	1.87871	3.77743e-08	9.91102e-07	170.157	212.796	101.032	258.415	80.5791	239.776	174.315	87.578	31.0972	47.7009	73.6903	78.5143	63.601	7.84926	28.9821	39.9786	33.6778
ENSGALG00000007515	SFRP5	up	1.90788	4.93694e-09	1.73537e-07	69.2497	20.4612	79.1097	99.3906	45.8853	26.3169	31.9426	52.3662	16.5852	17.036	15.7206	8.26466	14.2554	13.4559	18.6981	7.77361	15.097
ENSGALG00000009670	SGCE	up	1.1883	9.52119e-09	3.03459e-07	126.628	101.624	83.8754	124.948	67.1492	151.079	145.11	118.275	48.7189	31.8006	55.0221	37.191	66.8907	34.761	69.183	41.0891	68.517
ENSGALG00000043570	SGK3	up	1.039	3.43267e-06	4.50689e-05	143.446	252.354	142.969	110.749	95.1281	167.648	188.005	74.9379	55.9749	60.1939	81.5506	64.0512	77.8564	52.7022	103.774	65.5204	82.4527
ENSGALG00000005036	SH2D3C	up	1.18757	4.34705e-11	2.8901e-09	879.472	462.422	543.284	586.878	773.335	1020.51	615.122	762.922	365.91	244.183	308.517	259.304	395.861	185.018	400.139	338.707	288.004
ENSGALG00000007128	SH3BGRL	up	1.44606	9.28834e-08	2.12576e-06	485.738	1652.58	464.174	683.428	398.419	499.047	542.111	485.742	204.205	179.446	411.683	260.337	260.983	143.529	249.62	227.656	214.841
ENSGALG00000038536	SH3BGRL3	up	1.07032	3.00126e-07	5.84073e-06	924.979	2130.01	698.644	887.889	805.791	1148.2	879.789	774.659	397.007	354.349	451.967	440.093	502.229	621.213	502.044	454.201	699.106
ENSGALG00000006045	SH3GL3	up	1.69291	6.34344e-05	0.000529892	35.6142	49.1068	7.62503	7.57261	29.098	40.9374	60.2345	29.7946	12.4389	3.4072	19.6508	5.16542	7.67598	6.72794	10.284	11.1052	13.9357
ENSGALG00000015568	SH3TC1	up	1.306	0.000270358	0.00177338	26.7106	24.5534	13.3438	16.0918	15.6682	30.2157	16.4276	27.086	4.14629	12.4931	12.773	4.13233	4.38628	1.12132	11.2189	13.3262	13.9357
ENSGALG00000036125	SHE	up	1.401	5.54769e-09	1.91343e-07	469.909	248.262	444.158	392.829	575.245	693.012	262.842	393.65	216.644	191.939	232.861	149.797	222.604	69.522	139.301	137.704	120.776
ENSGALG00000030802	SHROOM2	up	1.78569	1.01462e-05	0.000112512	13.8499	36.1481	26.6876	37.8631	35.8129	26.3169	73.0116	16.2516	20.7315	2.27147	10.8079	11.3639	14.2554	3.36397	12.1538	6.66309	4.64522
ENSGALG00000033953	SHROOM4	up	1.01167	7.04919e-07	1.20435e-05	861.665	433.095	812.066	828.255	552.862	1043.9	539.373	474.005	377.313	253.269	358.626	299.594	532.933	229.871	433.796	285.402	321.682
ENSGALG00000012946	SINHCAF	up	1.00538	0.00869381	0.0291241	210.717	731.828	216.36	156.185	95.1281	171.547	323.989	114.664	74.6333	84.0444	146.398	108.474	101.981	330.79	66.3783	117.715	103.356
ENSGALG00000053836	SIPA1	up	1.13044	0.000299542	0.00192191	82.1104	270.087	77.2035	96.5508	82.8174	74.0772	60.2345	67.7149	43.5361	32.9363	81.5506	69.2166	43.8628	24.6691	41.1358	46.6417	33.6778
ENSGALG00000027305	SKAP1	up	1.22907	0.00150479	0.00722188	17.8071	44.3325	9.53129	19.8781	8.95323	23.3928	8.2138	14.4459	14.512	5.67867	7.8603	8.26466	6.57941	8.97058	5.60943	7.77361	5.80653
ENSGALG00000039264	SLA	up	1.33372	0.00231667	0.0101639	79.1426	377.168	32.4064	33.1302	59.3152	92.5965	52.0207	35.2118	31.0972	20.4432	56.0046	37.191	46.0559	33.6397	48.6151	26.6524	40.6457
ENSGALG00000042396	SLC12A7	up	1.02665	7.9502e-07	1.31991e-05	81.1211	199.155	78.1566	82.3522	61.5535	87.723	96.7403	98.4124	50.7921	44.2937	52.0745	43.3895	49.3456	52.7022	45.8104	49.9732	47.6135
ENSGALG00000001717	SLC16A1	up	1.12776	2.08364e-07	4.25799e-06	1410.72	1001.23	2580.12	2279.36	1243.38	2857.82	1511.34	1110.53	611.578	776.843	758.519	869.856	859.71	1142.63	804.018	856.207	524.91
ENSGALG00000007748	SLC16A2	up	1.12668	0.000177614	0.00124448	47.4855	51.1529	183.954	106.963	43.647	73.1025	112.255	63.2006	26.9509	31.8006	44.2142	39.2572	51.5388	19.0625	60.7688	42.1996	34.8392
ENSGALG00000002728	SLC16A3	down	-1.03083	9.33967e-07	1.51633e-05	116.735	257.129	298.329	216.766	174.588	250.498	189.83	146.264	200.059	421.358	449.02	494.847	475.911	390.22	350.589	377.575	636.395
ENSGALG00000020002	SLC22A3	up	2.03179	0.00129832	0.00640571	49.4641	43.6505	5.71877	3.78631	2.23831	8.7723	6.38851	8.12579	2.07315	2.27147	0.982538	4.13233	4.38628	8.97058	3.73962	5.55258	3.48392
ENSGALG00000010793	SLC24A4	up	2.81001	0.00166669	0.0078439	3.95713	33.4199	4.76565	2.83973	8.95323	0.9747	9.12644	0	0	1.13573	2.94761	1.03308	0	0	2.80472	1.11052	1.16131
ENSGALG00000008675	SLC25A5	up	1.98765	3.41132e-12	3.60594e-10	399.67	1283.6	334.548	311.424	288.742	468.831	496.479	284.403	81.8893	106.759	147.381	84.7128	127.202	189.504	103.774	143.257	113.808
ENSGALG00000016691	SLC25A6	up	1.30803	4.57222e-13	6.65144e-11	3675.18	5456.31	2281.79	2436.49	2645.68	3764.29	5107.16	2943.34	1369.31	1306.1	1428.61	1145.69	1222.67	1945.5	1709.01	1422.57	1314.6
ENSGALG00000004498	SLC2A10	up	1.22853	0.000204228	0.00140747	15.8285	15.0049	11.4375	27.4507	5.59577	20.4687	12.777	17.1545	5.18286	7.95014	6.87776	8.26466	8.77255	4.48529	6.54434	6.66309	5.80653
ENSGALG00000009698	SLC38A1	up	2.20565	2.55155e-05	0.000247132	29.6785	133.68	28.5939	21.7713	11.1915	40.9374	65.7104	19.863	10.3657	2.27147	9.82538	6.1985	16.4485	25.7904	9.34905	1.11052	4.64522
ENSGALG00000008497	SLC38A2	up	1.01818	0.000470177	0.00280029	3338.83	1657.35	986.489	832.988	3275.76	2358.78	3155.01	2156.95	932.916	706.427	1123.04	580.593	928.794	2121.54	1005.96	986.138	1480.66
ENSGALG00000020479	SLC43A3	up	1.15243	0.000538043	0.00312346	69.2497	263.949	68.6253	97.4974	69.3875	78.9507	108.605	69.5207	18.6583	20.4432	64.8475	64.0512	55.925	79.6139	39.266	36.647	39.4844
ENSGALG00000027345	SLC46A2	up	1.30317	0.000645239	0.0036282	25.7213	73.6602	20.0157	17.0384	31.3363	34.1145	21.9035	20.7659	12.4389	7.95014	5.89523	5.16542	19.7382	26.9117	15.8934	6.66309	11.6131
ENSGALG00000020538	SLC49A3	up	1.92189	0.000461379	0.00275571	7.91426	71.6141	5.71877	16.0918	14.549	14.6205	53.846	11.7373	4.14629	4.54294	11.7905	5.16542	9.86912	7.84926	9.34905	5.55258	0
ENSGALG00000016017	SLC4A11	up	1.26606	2.32673e-05	0.000228889	63.3141	50.4709	115.329	67.207	35.8129	63.3555	73.9242	20.7659	34.2069	24.9862	32.4237	30.9925	18.6417	13.4559	32.7217	13.3262	27.8713
ENSGALG00000003560	SLC6A2	up	1.06068	0.00137046	0.00668754	44.5177	13.6408	26.6876	24.611	13.4298	37.0386	16.4276	20.7659	15.5486	6.81441	21.6158	11.3639	13.1588	6.72794	13.0887	11.1052	5.80653
ENSGALG00000004246	SLC6A4	up	2.0189	0.000885089	0.0047033	12.8607	5.45631	30.5001	17.0384	5.59577	1.9494	5.47587	12.6401	5.18286	0	3.93015	2.06617	1.09657	0	2.80472	5.55258	4.64522
ENSGALG00000006425	SLC6A6	up	1.73633	4.54129e-05	0.000399552	19.7856	97.5316	22.8751	19.8781	21.2639	46.7856	55.6713	11.7373	14.512	9.08588	18.6682	3.09925	14.2554	5.60661	12.1538	11.1052	11.6131
ENSGALG00000010098	SLC6A9	up	1.62716	0.00165862	0.00781094	31.657	152.095	14.2969	39.7562	14.549	38.988	82.138	9.93152	18.6583	10.2216	20.6333	8.26466	7.67598	45.9742	8.41415	11.1052	9.29044
ENSGALG00000005608	SLC9A3R2	up	1.14216	3.32252e-10	1.69506e-08	1645.18	733.192	1219.05	1110.33	1461.62	2071.24	1044.07	1283.88	753.589	478.144	613.104	554.766	665.617	376.764	652.564	679.636	610.846
ENSGALG00000006471	SLCO2A1	up	1.73107	5.26938e-09	1.83903e-07	83.0997	94.1214	108.657	161.865	73.8642	75.0519	114.993	48.7548	19.6949	19.3075	68.7776	16.5293	40.5731	21.3051	23.3726	26.6524	20.9035
ENSGALG00000017302	SLCO2B1	up	1.2908	0.00011503	0.000870309	328.442	531.308	698.644	694.787	110.796	363.563	225.423	130.013	83.9624	113.573	136.573	268.602	173.258	171.562	167.348	181.014	121.937
ENSGALG00000001916	SLIT3	up	2.57036	0.000934834	0.00490379	11.8714	50.4709	1.90626	8.51919	1.11915	10.7217	31.0299	3.61146	0	2.27147	5.89523	2.06617	4.38628	2.24265	5.60943	0	0
ENSGALG00000015691	SMC2	up	2.41072	0.000118881	0.000893922	22.7535	1362.71	13.3438	12.3055	10.0724	26.3169	146.023	10.8344	3.10972	0	44.2142	6.1985	5.48285	4.48529	5.60943	14.4367	2.32261
ENSGALG00000038133	SMIM3	up	1.04182	3.35709e-06	4.41962e-05	48.4748	60.7015	51.469	75.7261	27.9788	69.2037	70.2736	62.2977	25.9143	22.7147	17.6857	40.2902	29.6074	16.8198	38.3311	31.0944	32.5165
ENSGALG00000002427	SMIM5	up	1.59395	3.66792e-07	6.98093e-06	276.999	92.7573	102.938	154.292	341.342	281.688	198.956	313.294	100.548	70.4156	27.5111	50.6211	78.953	32.5184	88.816	118.825	88.2592
ENSGALG00000009415	SMOC1	up	1.54628	0.00215264	0.00959028	21.7642	8.86651	11.4375	17.0384	11.1915	25.3422	109.517	26.1831	14.512	10.2216	9.82538	2.06617	15.352	7.84926	6.54434	5.55258	17.4196
ENSGALG00000010379	SNCA	up	2.43158	1.91531e-10	1.06195e-08	40.5606	21.1432	67.6722	73.833	25.7405	70.1784	52.0207	46.949	3.10972	4.54294	4.91269	4.13233	16.4485	12.3346	16.8283	4.44206	16.2583
ENSGALG00000027482	SNTB2	up	1.34704	6.11296e-14	1.16231e-11	128.607	107.08	81.9691	88.9782	132.06	152.053	142.373	79.4522	46.6458	34.072	59.9348	43.3895	42.7662	40.3676	45.8104	55.5258	33.6778
ENSGALG00000005478	SNX7	up	1.3721	9.87021e-13	1.29485e-10	102.885	126.859	59.094	96.5508	82.8174	95.5206	146.023	93.8981	27.9875	34.072	49.1269	29.9594	40.5731	33.6397	52.3547	45.5311	36.0005
ENSGALG00000007158	SOCS1	up	1.55169	7.21951e-06	8.46201e-05	126.628	243.488	22.8751	88.9782	90.6515	108.192	100.391	100.218	35.2435	27.2576	27.5111	33.0587	28.5108	88.5845	34.5915	42.1996	22.0648
ENSGALG00000027786	SOCS3	up	1.59827	0.00196249	0.00891615	222.588	154.141	33.3595	35.0233	38.0512	198.839	247.327	25.2802	90.1818	20.4432	33.4063	30.9925	27.4142	7102.46	3.73962	47.7522	36.0005
ENSGALG00000018557	SOD3	up	1.549	0.000151203	0.00109171	121.682	553.134	93.4066	175.117	53.7194	80.9001	85.7886	88.4809	36.2801	36.3435	121.835	60.9519	47.1525	51.5809	48.6151	47.7522	31.3552
ENSGALG00000038722	SORBS1	down	-1.08027	3.8724e-07	7.28517e-06	983.346	474.699	860.676	631.367	542.79	572.149	986.569	1011.21	2273.2	1467.37	1347.06	1306.85	785.144	1912.98	2308.28	1524.74	1494.6
ENSGALG00000013427	SORBS2	up	1.1893	1.50357e-05	0.000158479	351.195	104.352	122.954	109.803	172.35	298.258	244.589	187.796	117.133	69.2798	98.2538	36.1579	73.4701	132.316	79.4669	79.9571	98.7109
ENSGALG00000008465	SORCS1	up	1.69043	0.000539778	0.00313106	14.8392	4.77427	3.81252	7.57261	25.7405	11.6964	17.3402	9.93152	0	5.67867	4.91269	2.06617	6.57941	4.48529	3.73962	3.33155	2.32261
ENSGALG00000012290	SOX10	up	2.18049	8.93501e-08	2.05449e-06	33.6356	6.82039	46.7033	88.9782	26.8597	23.3928	39.2437	27.9888	5.18286	6.81441	9.82538	11.3639	3.28971	7.84926	12.1538	6.66309	9.29044
ENSGALG00000000583	SOX13	up	1.26289	0.000217776	0.00148148	24.7321	30.0097	77.2035	60.5809	34.6938	21.4434	42.8943	22.5716	8.29258	20.4432	21.6158	26.8602	19.7382	5.60661	14.0236	21.0998	9.29044
ENSGALG00000032994	SOX17	up	2.03765	7.53074e-06	8.71253e-05	31.657	18.4151	40.9845	51.1151	22.3831	38.0133	9.12644	24.3774	5.18286	3.4072	9.82538	7.23158	7.67598	2.24265	2.80472	2.22103	24.3874
ENSGALG00000034118	SOX18	up	1.28664	0.00258676	0.0110989	107.832	56.6092	366.002	200.674	50.3619	140.357	166.101	88.4809	49.7555	35.2078	85.4808	100.209	150.23	16.8198	41.1358	37.7575	25.5487
ENSGALG00000004184	SPARC	up	1.41904	6.71569e-11	4.21682e-09	14958.9	6636.24	9726.68	13559.7	7107.75	13025.9	13043.5	9365.43	3327.4	2899.53	5275.24	4864.79	5486.14	1780.66	4675.46	3854.6	4615.03
ENSGALG00000000521	SPIRE2	up	2.36434	0.000291703	0.0018823	7.91426	10.2306	7.62503	3.78631	2.23831	3.8988	14.6023	2.7086	1.03657	0	0.982538	3.09925	2.19314	0	0.934905	1.11052	2.32261
ENSGALG00000008378	SRGAP3	up	1.01315	0.000155491	0.00111827	152.349	160.961	66.719	114.536	29.098	96.4953	159.713	80.3551	46.6458	46.5651	62.8824	68.1835	50.4422	52.7022	67.3132	43.3101	41.807
ENSGALG00000043100	SRPX	up	1.17291	0.000277283	0.00180911	109.81	58.6554	128.672	198.781	87.294	184.218	106.779	92.0923	22.8046	30.6648	39.3015	55.7865	100.884	26.9117	33.6566	87.7307	84.7753
ENSGALG00000054306	SRXN1	up	1.40891	1.28674e-08	3.92242e-07	88.0461	191.653	90.5473	106.963	66.0301	117.939	108.605	81.2579	34.2069	27.2576	41.2666	41.3233	48.249	57.1875	64.5085	22.2103	24.3874
ENSGALG00000029747	ST3GAL4	up	1.1138	2.59809e-06	3.54445e-05	95.9604	77.0704	61.9534	111.696	106.32	85.7736	215.384	92.9952	35.2435	44.2937	42.2491	51.6542	52.6353	69.522	34.5915	67.7414	42.9683
ENSGALG00000005550	ST6GAL1	up	1.44156	3.77541e-13	5.68566e-11	2619.62	2801.13	1665.12	1513.58	2269.64	3763.32	2792.69	2385.37	937.062	600.804	718.235	642.578	713.867	1351.19	1016.24	1199.36	1026.59
ENSGALG00000043672	STAB1	up	1.2293	4.49769e-24	1.10141e-20	542.127	636.342	693.878	629.474	471.164	700.81	537.548	478.519	225.973	236.233	280.023	292.363	259.887	282.573	241.206	168.798	263.616
ENSGALG00000006331	STAMBPL1	up	1.87324	0.00423629	0.0165082	16.8178	208.704	6.6719	24.611	6.71492	5.8482	32.8552	19.863	19.6949	13.6288	14.7381	17.5624	4.38628	3.36397	17.7632	4.44206	3.48392
ENSGALG00000021193	STARD5	up	1.1296	0.00321442	0.0132295	171.146	297.369	39.0783	41.6494	80.5791	156.927	171.577	164.322	68.4138	39.7507	61.8999	28.9263	50.4422	164.834	51.4198	54.4153	58.0653
ENSGALG00000002816	STK10	up	1.34331	3.2588e-07	6.27544e-06	252.267	645.891	223.032	238.537	172.35	282.663	283.832	183.282	98.4744	84.0444	181.769	110.54	70.1804	172.684	114.058	85.5097	95.227
ENSGALG00000001470	STOML1	up	1.54334	1.18819e-06	1.86718e-05	54.4105	232.575	62.9065	79.5124	49.2428	57.5073	68.4483	108.344	33.1703	26.1219	40.284	33.0587	16.4485	40.3676	28.0472	41.0891	17.4196
ENSGALG00000038520	STRIP2	down	-1.0278	0.00094648	0.00495192	38.582	36.8301	61.0003	92.7645	19.0256	62.3808	57.4966	53.2691	65.3041	39.7507	61.8999	188.021	128.299	105.404	168.283	92.1728	117.292
ENSGALG00000004593	SULF2	up	1.5143	2.03518e-15	5.24613e-13	104.864	124.131	118.188	130.628	92.8898	147.18	213.559	121.887	38.3532	36.3435	41.2666	41.3233	40.5731	35.8823	65.4434	65.5204	49.9361
ENSGALG00000023122	SULT1B	up	1.70898	0.000340309	0.00213773	24.7321	112.536	10.4844	27.4507	17.9065	27.2916	15.515	10.8344	7.25601	6.81441	9.82538	3.09925	8.77255	19.0625	10.284	7.77361	12.7744
ENSGALG00000023120	SULT1B1	up	1.35503	2.04151e-12	2.41902e-10	172.135	182.786	113.422	183.636	107.439	147.18	113.168	146.264	55.9749	52.2438	65.83	56.8196	49.3456	23.5478	81.3367	63.2994	63.8718
ENSGALG00000025886	SUSD3	up	2.15399	3.68311e-05	0.000335469	15.8285	82.5267	15.2501	7.57261	10.0724	22.4181	13.6897	10.8344	4.14629	2.27147	10.8079	4.13233	2.19314	8.97058	3.73962	4.44206	4.64522
ENSGALG00000050830	SV2A	down	-1.24402	0.00556583	0.0205853	13.8499	15.6869	18.1095	26.5041	52.6002	4.8735	7.30116	9.93152	21.768	43.1579	59.9348	11.3639	43.8628	22.4265	59.8339	31.0944	101.034
ENSGALG00000005750	SWAP70	up	1.12329	0.000673695	0.00375801	342.292	1341.57	360.283	295.332	165.635	508.794	383.311	221.202	206.278	137.424	204.368	208.683	196.286	380.128	203.809	156.583	176.518
ENSGALG00000036527	SYBU	up	1.3496	2.89381e-08	7.96232e-07	47.4855	64.1117	36.2189	43.5425	79.4599	65.3049	54.7587	45.1433	33.1703	17.036	30.4587	9.29775	26.3177	23.5478	22.4377	16.6577	12.7744
ENSGALG00000010233	SYNDIG1L	up	2.02161	0.00406096	0.0159201	10.8821	4.09223	7.62503	4.73288	1.11915	4.8735	1.82529	3.61146	2.07315	0	0	0	1.09657	1.12132	0.934905	2.22103	3.48392
ENSGALG00000007284	SYNPR	up	2.30735	7.4401e-09	2.46283e-07	28.6892	17.733	54.3284	57.7412	15.6682	21.4434	72.0989	30.6974	12.4389	1.13573	3.93015	11.3639	5.48285	8.97058	8.41415	6.66309	9.29044
ENSGALG00000012911	SYT10	up	1.4891	0.00333213	0.0136017	4.94641	15.6869	20.0157	32.1836	14.549	6.8229	7.30116	10.8344	4.14629	3.4072	1.96508	5.16542	8.77255	1.12132	2.80472	15.5472	2.32261
ENSGALG00000030534	SYT17	up	2.1346	2.92111e-06	3.92679e-05	17.8071	6.82039	16.2032	17.985	16.7873	39.9627	24.6414	19.863	2.07315	1.13573	4.91269	5.16542	6.57941	1.12132	0.934905	8.88412	10.4517
ENSGALG00000026033	SYT2	up	2.2599	0.00932415	0.0308558	6.92497	12.2767	0	3.78631	3.35746	3.8988	2.73793	2.7086	0	2.27147	1.96508	0	3.28971	0	0.934905	0	0
ENSGALG00000034964	SYTL1	up	1.1841	0.00110729	0.00562371	59.3569	167.782	63.8596	76.6727	23.5022	47.7603	103.129	30.6974	16.5852	27.2576	59.9348	44.4226	40.5731	20.1838	29.917	28.8734	16.2583
ENSGALG00000032681	SYTL2	up	2.32043	9.65088e-17	3.54501e-14	38.582	60.7015	32.4064	23.6644	48.1236	55.5579	69.361	44.2404	6.21944	10.2216	10.8079	6.1985	8.77255	6.72794	9.34905	15.5472	10.4517
ENSGALG00000013741	SYTL3	up	1.22329	0.00383398	0.0152456	23.7428	62.0655	22.8751	14.1987	11.1915	14.6205	16.4276	12.6401	4.14629	6.81441	21.6158	5.16542	8.77255	13.4559	9.34905	12.2157	4.64522
ENSGALG00000042739	TACC1	up	1.50987	7.02681e-07	1.20192e-05	437.263	1504.58	457.502	428.799	343.58	637.454	288.396	294.334	200.059	151.053	233.844	200.418	310.329	102.04	211.289	146.588	180.002
ENSGALG00000015709	TACC3	up	1.06755	6.60659e-09	2.20615e-07	236.438	1565.96	227.798	152.399	251.81	268.043	311.212	317.809	131.645	134.017	143.451	105.374	125.009	58.3088	106.579	96.6149	139.357
ENSGALG00000011902	TAGLN	up	2.36856	7.47063e-16	2.19867e-13	806.265	401.039	614.768	1115.07	549.505	896.724	466.361	709.653	249.814	60.1939	215.176	58.8857	203.962	105.404	129.017	83.2887	104.517
ENSGALG00000036086	TAGLN2	up	1.41176	7.08507e-18	3.63462e-15	1853.91	2097.27	1457.33	1994.44	1396.7	2636.56	1561.53	1208.94	615.724	464.516	765.397	668.405	737.991	946.397	649.759	558.589	600.395
ENSGALG00000015379	TAGLN3	up	1.92172	0.00808994	0.0275724	8.90354	3.41019	1.90626	3.78631	11.1915	6.8229	0.912644	2.7086	5.18286	0	0.982538	1.03308	1.09657	1.12132	0.934905	0	1.16131
ENSGALG00000008022	TAPBP	up	1.01169	1.0222e-06	1.63608e-05	783.511	1791.03	651.94	845.293	511.453	820.698	792.175	1215.26	316.155	402.05	546.291	486.582	477.008	569.632	409.488	451.98	478.458
ENSGALG00000031978	TARP	up	1.44573	5.26495e-05	0.000454245	214.674	652.029	214.454	210.14	121.988	159.851	98.5656	77.6465	79.8161	73.8228	128.712	117.771	81.1461	39.2463	52.3547	92.1728	58.0653
ENSGALG00000009859	TBC1D30	up	1.19575	0.00709463	0.0248194	26.7106	82.5267	14.2969	18.9315	30.2172	38.0133	20.9908	18.0573	29.024	6.81441	20.6333	10.3308	10.9657	2.24265	4.67453	22.2103	16.2583
ENSGALG00000034297	TBX2	up	1.14738	3.58145e-05	0.000328479	49.4641	33.4199	47.6565	74.7796	30.2172	54.5832	49.2828	36.1146	22.8046	23.8504	23.5809	12.397	13.1588	47.0956	20.5679	13.3262	13.9357
ENSGALG00000026276	TCF15	up	1.24571	0.000372972	0.00230838	573.784	360.799	1120.88	921.019	233.903	539.009	229.074	386.427	155.486	207.839	346.836	282.032	342.13	51.5809	309.454	210.998	163.744
ENSGALG00000040355	TCF24	up	1.97962	0.00043778	0.00263403	33.6356	23.8714	195.391	70.0467	5.59577	20.4687	8.2138	20.7659	16.5852	6.81441	14.7381	9.29775	12.0623	8.97058	24.3075	9.99464	4.64522
ENSGALG00000014124	TEC	up	2.17027	5.99045e-06	7.19098e-05	85.0783	852.549	150.594	106.017	66.0301	194.94	140.547	72.2293	15.5486	42.0222	49.1269	69.2166	28.5108	95.3124	16.8283	48.8627	52.2587
ENSGALG00000001840	TEK	up	1.19873	1.35216e-13	2.31015e-11	442.209	293.277	509.924	390.936	428.636	582.871	495.566	539.011	233.229	143.103	165.066	158.062	206.155	153.621	269.253	228.766	246.197
ENSGALG00000002319	TEKT2	up	2.62739	0.00454373	0.0174996	1.97856	7.50243	3.81252	1.89315	2.23831	2.9241	1.82529	0.902866	1.03657	0	0.982538	0	0	1.12132	0.934905	0	0
ENSGALG00000033966	TENM4	up	1.14392	0.00242981	0.0105406	44.5177	44.3325	10.4844	46.3823	12.3107	42.8868	38.3311	17.1545	11.4023	9.08588	31.4412	18.5955	16.4485	6.72794	14.0236	15.5472	6.96783
ENSGALG00000031934	TES	up	1.32448	8.79431e-09	2.85243e-07	100.907	119.357	64.8128	80.459	73.8642	116.964	61.1472	65.0063	47.6824	18.1718	41.2666	41.3233	28.5108	16.8198	44.8754	28.8734	38.3231
ENSGALG00000008206	TESC	up	1.66495	0.00504694	0.0190727	4.94641	21.1432	4.76565	6.62604	7.83408	5.8482	5.47587	2.7086	3.10972	5.67867	0.982538	4.13233	0	3.36397	1.86981	0	2.32261
ENSGALG00000011635	TFCP2L1	up	3.2952	0.000304142	0.00194632	24.7321	4.09223	0.953129	1.89315	3.35746	5.8482	24.6414	10.8344	0	0	0	0	1.09657	5.60661	0	1.11052	1.16131
ENSGALG00000029429	TGFBI	up	1.35313	1.35538e-08	4.09767e-07	294.806	265.313	168.704	216.766	127.584	396.703	386.961	197.728	103.657	86.3158	124.782	138.433	137.071	60.5514	110.319	71.073	72.0009
ENSGALG00000006038	TGFBR3	up	1.10118	9.81595e-05	0.000765124	419.456	147.32	241.142	226.232	209.282	567.276	520.207	256.414	184.51	65.8726	120.852	108.474	129.395	253.419	141.171	177.682	175.357
ENSGALG00000006775	TGM2	up	1.18058	6.39971e-05	0.00053366	2803.63	1882.43	1907.21	1629.06	3355.22	4214.6	3608.6	3102.25	1241.81	710.97	940.289	769.647	1045.03	3415.55	912.467	1349.28	783.881
ENSGALG00000009626	THBS1	up	2.3899	1.60156e-09	6.68515e-08	1119.87	600.194	264.97	188.369	335.746	725.177	2199.47	641.035	173.108	74.9585	136.573	90.9113	120.623	3628.6	137.431	103.278	152.131
ENSGALG00000011200	THBS2	up	1.67736	0.00895061	0.0298144	12.8607	51.1529	2.85939	0.946577	4.47662	18.5193	26.4667	7.22293	3.10972	10.2216	4.91269	2.06617	12.0623	3.36397	2.80472	1.11052	4.64522
ENSGALG00000014804	THBS4	up	1.35521	4.21275e-05	0.000375367	23.7428	18.4151	30.5001	40.7028	12.3107	42.8868	28.292	31.6003	14.512	4.54294	18.6682	11.3639	20.8348	7.84926	7.47924	5.55258	9.29044
ENSGALG00000000731	THEMIS2	up	1.20192	0.00192263	0.00877851	44.5177	156.187	52.4221	34.0768	25.7405	49.7097	52.0207	27.086	29.024	15.9003	39.3015	33.0587	17.5451	14.5772	43.9405	12.2157	10.4517
ENSGALG00000028083	THSD1	up	1.0969	0.00497964	0.018862	52.432	9.54855	23.8282	26.5041	16.7873	28.2663	21.9035	24.3774	23.8412	9.08588	11.7905	14.4632	10.9657	0	10.284	12.2157	13.9357
ENSGALG00000006751	THY1	up	1.75666	1.23097e-06	1.91799e-05	214.674	698.408	101.985	260.309	74.9833	267.068	163.363	117.373	53.9018	54.5153	131.66	65.0842	88.8221	47.0956	64.5085	72.1835	54.5813
ENSGALG00000036005	TIAM2	up	1.16619	0.00247026	0.0106909	47.4855	246.898	42.8908	50.1686	27.9788	64.3302	70.2736	27.9888	22.8046	29.5291	24.5634	27.8932	41.6696	37.0037	50.4849	24.4313	32.5165
ENSGALG00000009957	TIE1	up	1.14954	0.000429681	0.00259807	458.038	244.17	973.145	838.667	447.662	710.557	304.823	433.376	291.277	235.097	321.29	306.826	349.806	42.6103	311.323	204.335	173.034
ENSGALG00000028627	TIMP3	up	2.02434	2.99797e-08	8.20281e-07	1147.57	574.959	332.642	288.706	425.279	1880.2	491.915	364.758	200.059	60.1939	176.857	180.79	250.018	267.996	126.212	94.3938	166.067
ENSGALG00000017715	TINAGL1	up	1.34759	6.00351e-12	5.9601e-10	2445.51	1151.96	2085.45	1757.79	2044.69	3777.94	1420.99	1468.96	949.501	625.79	873.476	729.357	947.436	759.136	861.983	734.051	658.46
ENSGALG00000015109	TJP2	up	1.17472	4.93744e-06	6.14795e-05	547.073	210.75	229.704	249.896	478.998	676.442	414.341	489.353	272.619	121.524	147.381	101.242	217.121	149.136	266.448	169.909	196.261
ENSGALG00000005309	TKT	up	2.0609	1.86362e-06	2.68213e-05	137.51	890.061	99.1254	111.696	55.9577	130.61	206.258	105.635	34.2069	47.7009	74.6729	48.5549	43.8628	81.8566	45.8104	37.7575	54.5813
ENSGALG00000021592	TLCD2	up	2.47373	5.95309e-05	0.000502406	5.93569	7.50243	15.2501	31.237	11.1915	6.8229	10.0391	12.6401	3.10972	1.13573	0	0	8.77255	4.48529	1.86981	1.11052	0
ENSGALG00000002548	TLN1	up	1.04774	6.99969e-13	9.43545e-11	1147.57	2144.33	1093.24	1452.05	968.068	1363.61	1220.21	1043.71	666.516	584.903	620.964	534.104	656.845	691.856	773.167	583.021	567.878
ENSGALG00000034722	TLR2-1	up	1.59735	0.000538418	0.0031244	16.8178	55.2452	17.1563	18.9315	7.83408	13.6458	20.9908	12.6401	3.10972	6.81441	5.89523	16.5293	4.38628	8.97058	0.934905	4.44206	10.4517
ENSGALG00000013468	TLR3	up	1.57201	5.40026e-06	6.62321e-05	20.7749	23.8714	16.2032	21.7713	12.3107	20.4687	19.1655	47.8519	5.18286	3.4072	9.82538	8.26466	5.48285	10.0919	14.9585	5.55258	5.80653
ENSGALG00000007001	TLR4	up	1.40531	0.000846686	0.00454043	38.582	86.6189	8.57816	15.1452	20.1448	38.988	29.2046	15.3487	7.25601	7.95014	13.7555	21.6947	13.1588	14.5772	4.67453	12.2157	12.7744
ENSGALG00000008272	TMED3	up	1.21238	6.08292e-07	1.06022e-05	114.757	146.638	120.094	178.903	79.4599	135.483	83.9633	78.5493	42.4995	35.2078	69.7602	69.2166	67.9873	17.9412	50.4849	56.6363	45.2909
ENSGALG00000007759	TMEFF2	up	1.38129	2.55639e-05	0.000247438	18.7964	22.5073	32.4064	60.5809	23.5022	37.0386	27.3793	15.3487	7.25601	5.67867	6.87776	19.6286	15.352	11.2132	9.34905	11.1052	16.2583
ENSGALG00000026465	TMEM100	up	1.22349	4.07335e-05	0.000364937	101.896	113.218	179.188	244.217	57.0769	138.407	123.207	81.2579	51.8286	27.2576	62.8824	46.4887	57.0216	123.346	45.8104	52.1942	33.6778
ENSGALG00000036412	TMEM108	up	1.62341	0.00229206	0.010077	36.6034	7.50243	14.2969	30.2905	121.988	76.0266	43.8069	116.47	6.21944	5.67867	8.84284	20.6617	19.7382	28.0331	55.1594	9.99464	8.12914
ENSGALG00000004893	TMEM119	up	1.23107	4.59498e-09	1.63077e-07	258.203	232.575	112.469	194.995	97.3664	276.815	250.065	143.556	91.2184	55.651	99.2363	81.6136	87.7255	86.3419	90.6858	72.1835	85.9366
ENSGALG00000026316	TMEM136	up	1.45275	0.00525663	0.0197181	4.94641	25.9175	3.81252	4.73288	15.6682	13.6458	16.4276	5.4172	1.03657	4.54294	6.87776	4.13233	3.28971	7.84926	1.86981	1.11052	6.96783
ENSGALG00000044155	TMEM140	up	1.34384	2.51505e-12	2.887e-10	144.435	328.061	275.454	294.385	142.133	192.991	203.52	247.385	62.1944	84.0444	87.4459	109.507	81.1461	69.522	93.4905	122.157	102.195
ENSGALG00000011175	TMEM150C	up	1.23037	5.77397e-07	1.01967e-05	75.1854	90.0291	87.6879	52.0617	44.7662	97.47	137.809	65.0063	35.2435	31.8006	31.4412	43.3895	21.9314	41.4889	47.6802	42.1996	16.2583
ENSGALG00000034326	TMEM158	up	1.99704	3.42819e-05	0.000316795	31.657	17.733	61.9534	53.0083	11.1915	6.8229	13.6897	22.5716	15.5486	7.95014	7.8603	2.06617	6.57941	6.72794	5.60943	1.11052	8.12914
ENSGALG00000002282	TMEM200A	up	1.3372	1.49796e-05	0.000158001	72.2176	30.6918	15.2501	28.3973	69.3875	60.4314	78.4874	84.8694	15.5486	15.9003	17.6857	21.6947	26.3177	25.7904	21.5028	21.0998	30.1939
ENSGALG00000029047	TMEM204	up	1.09811	5.00894e-09	1.75648e-07	712.283	268.041	427.002	386.203	689.399	659.872	468.187	547.137	261.216	210.111	255.46	206.617	354.192	180.533	253.359	237.65	224.132
ENSGALG00000009493	TMEM229B	up	1.10301	0.000475134	0.00282294	27.6999	105.716	32.4064	33.1302	40.2895	32.1651	38.3311	27.086	14.512	10.2216	28.4936	24.794	27.4142	17.9412	17.7632	23.3208	12.7744
ENSGALG00000007186	TMEM268	up	1.83169	0.00175877	0.00816629	13.8499	138.454	22.8751	37.8631	6.71492	15.5952	40.1564	5.4172	5.18286	1.13573	23.5809	10.3308	9.86912	4.48529	14.9585	8.88412	10.4517
ENSGALG00000035819	TMEM51	up	2.27456	0.000249988	0.00166277	1.97856	32.0558	14.2969	10.4123	3.35746	5.8482	17.3402	5.4172	1.03657	1.13573	1.96508	3.09925	5.48285	4.48529	1.86981	0	2.32261
ENSGALG00000010801	TMEM61	up	3.34929	2.0728e-06	2.94525e-05	4.94641	21.8252	9.53129	9.46577	3.35746	14.6205	4.56322	27.086	0	0	1.96508	2.06617	1.09657	4.48529	0.934905	0	0
ENSGALG00000004740	TMOD2	up	1.97785	0.00268321	0.011444	1.97856	2.72816	7.62503	9.46577	2.23831	3.8988	6.38851	14.4459	2.07315	1.13573	0	2.06617	0	4.48529	0.934905	1.11052	2.32261
ENSGALG00000004710	TMOD3	up	1.2597	1.40969e-11	1.16363e-09	434.295	334.881	235.423	238.537	329.031	446.413	426.205	330.449	178.291	99.9447	144.433	80.5805	171.065	189.504	124.342	143.257	173.034
ENSGALG00000031593	TMSB15B	up	1.06375	1.02341e-07	2.29573e-06	520.362	3089.64	394.595	579.305	316.721	545.832	533.897	404.484	167.925	173.767	335.045	305.793	217.121	117.739	164.543	257.64	212.519
ENSGALG00000026383	TMSB4X	up	1.49405	1.91204e-15	5.0167e-13	5681.45	12046.9	4717.04	5776.96	4426.25	6585.08	4627.11	5457.82	1771.5	1746.76	3175.56	2250.05	2087.87	1969.04	2196.09	2307.65	2193.71
ENSGALG00000027761	TNFAIP8	up	1.0518	4.19293e-05	0.000373827	167.189	386.034	82.9222	94.6577	115.273	177.395	213.559	174.253	81.8893	67.0084	102.184	91.9444	71.277	95.3124	106.579	83.2887	67.3557
ENSGALG00000017119	TNFRSF19	up	1.44125	0.000900342	0.00476688	34.6249	37.5121	105.797	74.7796	34.6938	22.4181	227.248	60.492	14.512	12.4931	33.4063	36.1579	30.7039	11.2132	56.0943	19.9893	32.5165
ENSGALG00000039461	TNFRSF1A	up	1.07351	1.22204e-06	1.90813e-05	779.554	371.711	264.017	391.883	398.419	871.382	646.152	447.821	278.838	173.767	225.001	212.815	248.921	368.915	215.963	249.866	255.487
ENSGALG00000034213	TNFRSF1B	up	1.15876	0.00035156	0.00219714	120.692	332.835	83.8754	101.284	53.7194	115.989	126.858	48.7548	47.6824	39.7507	42.2491	50.6211	60.3113	60.5514	47.6802	48.8627	99.8722
ENSGALG00000009179	TNFSF10	up	1.00259	0.0011755	0.00591496	201.814	808.898	498.486	468.556	121.988	204.687	408.865	345.798	166.888	156.731	222.054	233.477	190.803	76.25	256.164	247.645	168.389
ENSGALG00000011961	TNIP3	up	2.54938	0.00218102	0.00969907	1.97856	13.6408	7.62503	1.89315	1.11915	4.8735	5.47587	1.80573	1.03657	2.27147	0.982538	0	0	2.24265	0	1.11052	0
ENSGALG00000054034	TNKS1BP1	up	1.23419	2.1677e-10	1.19288e-08	414.509	235.985	236.376	288.706	349.176	291.435	390.612	250.094	120.242	71.5513	151.311	111.573	127.202	216.415	150.52	136.593	88.2592
ENSGALG00000006821	TNMD	up	1.48044	8.23781e-05	0.000661773	26.7106	15.6869	18.1095	35.0233	4.47662	35.0892	27.3793	21.6688	7.25601	4.54294	6.87776	4.13233	17.5451	8.97058	11.2189	5.55258	8.12914
ENSGALG00000003922	TOP2A	up	1.36975	0.00757507	0.0261152	40.5606	1620.52	35.2658	32.1836	20.1448	58.482	206.258	26.1831	17.6217	10.2216	80.5681	13.4301	16.4485	14.5772	15.8934	17.7682	6.96783
ENSGALG00000008623	TOR4A	up	1.18349	3.20205e-05	0.000298716	46.4963	159.597	57.1877	89.9248	35.8129	84.7989	75.7495	41.5318	31.0972	26.1219	47.1618	39.2572	28.5108	41.4889	28.0472	31.0944	20.9035
ENSGALG00000040167	TPD52	up	1.48087	4.43345e-06	5.63988e-05	41.5498	201.884	55.2815	57.7412	50.3619	60.4314	91.2644	33.406	25.9143	15.9003	25.546	29.9594	23.028	35.8823	23.3726	31.0944	29.0326
ENSGALG00000013537	TPM3	up	1.04321	8.74484e-05	0.000693779	1727.29	3142.84	1964.4	1505.06	1191.9	2184.3	1803.39	1331.73	664.443	471.33	864.633	787.209	765.405	819.687	2272.75	790.687	670.073
ENSGALG00000002563	TPM4	up	1.51323	0.00299633	0.0125178	13.8499	7.50243	7.62503	6.62604	6.71492	8.7723	8.2138	3.61146	3.10972	2.27147	1.96508	1.03308	0	8.97058	0.934905	2.22103	4.64522
ENSGALG00000002103	TPPP3	up	1.3605	3.41092e-05	0.000315397	111.789	149.367	35.2658	76.6727	61.5535	182.269	66.623	46.0462	47.6824	34.072	37.3364	59.9188	43.8628	33.6397	16.8283	22.2103	24.3874
ENSGALG00000027655	TRABD2B	up	2.0586	0.000521445	0.00304878	9.89282	4.77427	9.53129	5.67946	3.35746	10.7217	4.56322	2.7086	0	2.27147	2.94761	3.09925	2.19314	0	0.934905	1.11052	1.16131
ENSGALG00000028539	TRAPPC3L	up	2.58984	0.00147032	0.00707653	6.92497	30.6918	5.71877	1.89315	2.23831	1.9494	3.65058	3.61146	2.07315	1.13573	0	0	2.19314	0	0.934905	1.11052	3.48392
ENSGALG00000023781	TREM-A1	up	1.6332	0.00585044	0.0213354	6.92497	68.2039	20.9688	17.985	6.71492	10.7217	13.6897	3.61146	6.21944	3.4072	2.94761	10.3308	15.352	0	3.73962	6.66309	5.80653
ENSGALG00000011145	TRIL	up	1.02954	0.00112318	0.00569065	103.875	33.4199	82.9222	124.948	76.1025	104.293	94.0024	62.2977	65.3041	13.6288	56.9872	45.4557	30.7039	13.4559	37.3962	66.6309	45.2909
ENSGALG00000016595	TRIM35	up	1.26673	9.23136e-07	1.5004e-05	67.2712	83.8908	53.3752	53.0083	24.6214	47.7603	79.4001	33.406	16.5852	14.7646	25.546	23.7609	20.8348	37.0037	19.633	24.4313	25.5487
ENSGALG00000027747	TROJANZ	up	1.42587	0.00664117	0.023564	12.8607	97.5316	9.53129	15.1452	16.7873	31.1904	37.4184	6.32006	7.25601	2.27147	17.6857	14.4632	17.5451	13.4559	10.284	9.99464	2.32261
ENSGALG00000029416	TRPC6	up	1.71552	0.00036196	0.00225351	10.8821	19.0971	6.6719	13.2521	7.83408	24.3675	36.5058	22.5716	6.21944	2.27147	13.7555	3.09925	1.09657	5.60661	2.80472	11.1052	2.32261
ENSGALG00000004519	TRPV2	up	1.29516	2.70599e-15	6.73883e-13	290.849	295.323	365.048	329.409	229.427	428.868	542.111	381.912	133.718	118.116	154.258	137.4	148.037	114.375	186.046	135.483	184.648
ENSGALG00000007809	TSHZ2	up	1.07829	0.00219873	0.00976637	31.657	72.9782	38.1252	47.3288	26.8597	74.0772	67.5357	36.1146	8.29258	11.3573	22.5984	19.6286	16.4485	61.6728	28.0472	29.9839	12.7744
ENSGALG00000036901	TSPAN18	up	1.66961	5.8061e-06	6.99828e-05	64.3033	47.7427	76.2503	48.2754	196.971	139.382	316.688	115.567	43.5361	19.3075	41.2666	21.6947	35.0902	684.007	52.3547	49.9732	27.8713
ENSGALG00000002554	TSPAN2	up	1.1149	0.00132442	0.00651481	43.5284	81.8447	30.5001	53.0083	14.549	20.4687	29.2046	37.0175	19.6949	18.1718	30.4587	11.3639	12.0623	6.72794	15.8934	28.8734	18.5809
ENSGALG00000051918	TTC24	down	-1.0052	5.90146e-05	0.000499483	76.1747	36.8301	69.5784	73.833	109.677	113.065	55.6713	101.121	163.779	102.216	88.4284	112.606	129.395	193.989	185.111	181.014	276.391
ENSGALG00000011847	TTC26	up	1.22023	0.0033575	0.0136805	6.92497	35.466	7.62503	11.3589	11.1915	12.6711	18.2529	13.543	9.32916	9.08588	3.93015	11.3639	7.67598	3.36397	5.60943	4.44206	2.32261
ENSGALG00000017652	TTC9	up	1.08945	0.00167663	0.00787768	13.8499	40.2403	18.1095	42.596	10.0724	46.7856	39.2437	14.4459	13.4754	10.2216	9.82538	7.23158	20.8348	15.6985	13.0887	14.4367	15.097
ENSGALG00000026940	TTYH2	up	1.03909	7.17898e-07	1.2178e-05	106.842	201.201	149.641	101.284	110.796	121.838	85.7886	72.2293	53.9018	46.5651	42.2491	61.985	77.8564	53.8235	61.7037	79.9571	42.9683
ENSGALG00000037953	TUBA1A	up	1.49125	4.34674e-10	2.15039e-08	776.586	1226.31	792.05	1358.34	787.884	1345.09	553.063	512.828	264.326	273.712	536.466	341.95	512.098	219.779	259.904	293.176	240.39
ENSGALG00000040260	TUBA1C	up	1.85287	1.65693e-06	2.44677e-05	268.095	653.393	94.3598	159.025	188.018	242.7	449.021	277.18	49.7555	138.56	197.49	50.6211	67.9873	25.7904	77.5971	76.6256	41.807
ENSGALG00000012821	TUBB2B	up	1.29866	5.60409e-07	9.99283e-06	101.896	117.311	52.4221	92.7645	86.1749	197.864	62.9725	53.2691	31.0972	39.7507	45.1967	26.8602	48.249	45.9742	29.917	34.426	48.7748
ENSGALG00000031275	TUBB6	up	1.16834	4.58519e-07	8.41075e-06	369.002	289.867	211.595	314.263	135.418	355.766	189.83	140.847	116.096	61.3297	118.887	138.433	138.168	146.893	105.644	102.167	76.6461
ENSGALG00000007216	TVP23A	up	1.30552	0.00296326	0.0124149	11.8714	71.6141	9.53129	20.8247	10.0724	20.4687	19.1655	13.543	6.21944	7.95014	9.82538	12.397	8.77255	16.8198	10.284	4.44206	4.64522
ENSGALG00000041640	TWIST1	up	1.31362	0.00113109	0.00572835	17.8071	17.733	15.2501	14.1987	8.95323	17.5446	43.8069	13.543	4.14629	3.4072	8.84284	8.26466	6.57941	17.9412	3.73962	3.33155	11.6131
ENSGALG00000004274	TWIST2	up	2.38387	0.00188188	0.00862728	3.95713	10.2306	5.71877	11.3589	0	7.7976	56.584	2.7086	0	3.4072	3.93015	3.09925	3.28971	0	1.86981	3.33155	2.32261
ENSGALG00000033593	UBE2E2	up	1.01796	5.33636e-05	0.00045879	68.2605	59.3374	55.2815	35.0233	25.7405	57.5073	53.846	45.1433	23.8412	44.2937	34.3888	20.6617	30.7039	17.9412	15.8934	14.4367	20.9035
ENSGALG00000041993	UGDH	up	1.2478	1.70663e-08	4.99512e-07	531.244	542.903	217.313	292.492	247.333	491.249	563.102	352.118	135.791	120.388	189.63	141.532	179.837	290.423	162.673	158.804	155.615
ENSGALG00000012018	UGT8	up	1.4761	1.70169e-05	0.000176201	43.5284	22.5073	42.8908	69.1001	25.7405	17.5446	17.3402	33.406	11.4023	2.27147	16.7031	16.5293	16.4485	10.0919	11.2189	14.4367	10.4517
ENSGALG00000002165	UNC13B	up	1.34637	0.00404512	0.015879	6.92497	8.18447	12.3907	11.3589	11.1915	2.9241	8.2138	3.61146	2.07315	2.27147	3.93015	2.06617	4.38628	0	4.67453	5.55258	3.48392
ENSGALG00000004569	UNC5B	up	1.85675	4.30555e-06	5.501e-05	8.90354	34.784	49.5627	41.6494	19.0256	26.3169	67.5357	12.6401	9.32916	14.7646	9.82538	12.397	3.28971	4.48529	6.54434	8.88412	11.6131
ENSGALG00000014227	UPK3A	up	2.5306	0.00357824	0.0143805	6.92497	3.41019	5.71877	8.51919	2.23831	1.9494	0.912644	2.7086	0	0	0	2.06617	2.19314	0	1.86981	0	0
ENSGALG00000009652	USH2A	down	-1.19212	9.6976e-10	4.31778e-08	111.789	110.49	109.61	127.788	120.869	170.573	104.041	188.699	451.946	159.003	297.709	239.675	294.977	377.886	339.371	310.944	210.196
ENSGALG00000037812	USP43	up	2.00446	2.42326e-10	1.29473e-08	95.9604	68.2039	54.3284	68.1535	49.2428	97.47	227.248	54.172	36.2801	21.579	14.7381	22.7278	23.028	30.2757	17.7632	13.3262	20.9035
ENSGALG00000030643	VANGL2	up	1.42463	0.000853132	0.00456818	25.7213	51.835	12.3907	11.3589	8.95323	33.1398	58.4092	12.6401	7.25601	4.54294	12.773	14.4632	15.352	7.84926	13.0887	9.99464	4.64522
ENSGALG00000047356	VASN	up	1.19834	1.80726e-08	5.26867e-07	92.9925	51.835	78.1566	93.7111	42.5279	66.2796	64.7978	52.3662	33.1703	21.579	24.5634	23.7609	31.8005	48.2169	25.2424	24.4313	33.6778
ENSGALG00000002818	VAT1	up	1.56977	1.15892e-07	2.5453e-06	30.6677	45.0146	29.547	22.7178	13.4298	24.3675	32.8552	22.5716	10.3657	4.54294	6.87776	7.23158	13.1588	12.3346	6.54434	8.88412	15.097
ENSGALG00000002699	VAV2	up	1.29423	0.00526942	0.0197459	58.3676	298.051	69.5784	88.9782	25.7405	33.1398	43.8069	21.6688	23.8412	20.4432	61.8999	28.9263	47.1525	14.5772	37.3962	43.3101	16.2583
ENSGALG00000015624	VCAN	up	1.81466	6.88904e-07	1.18525e-05	141.467	108.444	45.7502	100.337	44.7662	167.648	335.853	62.2977	29.024	17.036	49.1269	47.5218	55.925	32.5184	33.6566	24.4313	32.5165
ENSGALG00000005763	VILL	up	2.62556	0.000865378	0.00461456	1.97856	6.82039	2.85939	17.985	7.83408	5.8482	7.30116	0.902866	1.03657	0	0	1.03308	0	1.12132	3.73962	2.22103	0
ENSGALG00000006575	VIPR2	up	1.054	0.00867156	0.029076	12.8607	5.45631	12.3907	12.3055	11.1915	13.6458	10.0391	10.8344	11.4023	4.54294	3.93015	10.3308	1.09657	2.24265	2.80472	7.77361	3.48392
ENSGALG00000042773	VOPP1	up	1.54332	2.39842e-05	0.000234933	27.6999	139.818	52.4221	53.0083	62.6726	47.7603	63.8851	49.6576	27.9875	24.9862	15.7206	20.6617	4.38628	7.84926	45.8104	21.0998	23.2261
ENSGALG00000005951	VPS29L	down	-2.20563	5.15817e-05	0.000446606	4.94641	132.998	4.76565	4.73288	7.83408	8.7723	1.82529	11.7373	38.3532	14.7646	16.7031	6.1985	12.0623	141.287	18.6981	27.7629	32.5165
ENSGALG00000053999	VPS37D	up	1.20347	0.00921467	0.0305623	24.7321	5.45631	25.7345	8.51919	13.4298	6.8229	10.9517	10.8344	3.10972	12.4931	0.982538	2.06617	7.67598	3.36397	6.54434	6.66309	9.29044
ENSGALG00000044799	VSIG4	up	1.03656	0.00100612	0.00519248	149.382	274.862	61.9534	76.6727	99.6047	103.318	77.5748	37.0175	27.9875	52.2438	53.057	76.4481	64.6976	60.5514	46.7453	49.9732	52.2587
ENSGALG00000016464	VSNL1	up	3.09811	0.000156444	0.00112348	4.94641	12.9587	5.71877	10.4123	0	7.7976	10.9517	3.61146	0	0	1.96508	0	3.28971	0	0	1.11052	1.16131
ENSGALG00000017272	VWF	up	1.03025	2.33221e-10	1.25982e-08	3761.25	1741.93	5016.32	3835.53	3393.27	3915.37	2549.02	3266.57	1434.62	1403.77	1562.23	1784.13	1762.19	1585.55	1763.23	2085.55	1753.57
ENSGALG00000041010	WBP1L	down	-1.00266	0.00220004	0.00976885	2878.81	1619.84	1517.38	1546.71	6672.4	2766.2	3165.05	5898.42	6768.82	9252.83	2754.05	3268.67	5031.06	5420.47	6750.95	9809.18	9695.74
ENSGALG00000012199	WDHD1	up	1.81534	0.00092409	0.00485784	15.8285	139.818	5.71877	17.985	13.4298	19.494	29.2046	11.7373	4.14629	6.81441	16.7031	10.3308	8.77255	11.2132	13.0887	6.66309	3.48392
ENSGALG00000016477	WDR35	up	1.04402	2.04273e-05	0.000205433	43.5284	72.9782	40.9845	44.4891	32.4555	61.4061	59.3219	58.6863	42.4995	27.2576	29.4761	35.1248	23.028	12.3346	15.8934	24.4313	16.2583
ENSGALG00000019690	WDR86	up	1.08813	0.000863939	0.00460924	44.5177	42.9685	27.6407	51.1151	13.4298	29.241	37.4184	23.4745	16.5852	12.4931	14.7381	17.5624	12.0623	39.2463	9.34905	14.4367	6.96783
ENSGALG00000005769	WEE1	up	1.13763	0.00468589	0.017953	87.0568	475.381	70.5315	67.207	59.3152	119.888	121.382	67.7149	62.1944	30.6648	80.5681	36.1579	60.3113	125.588	54.2245	44.4206	53.42
ENSGALG00000007367	WFIKKN2	up	1.9827	3.56938e-05	0.000327576	28.6892	14.3228	41.9377	9.46577	8.95323	6.8229	41.069	11.7373	6.21944	5.67867	11.7905	4.13233	5.48285	3.36397	2.80472	5.55258	1.16131
ENSGALG00000036441	WIPF1	up	1.01618	0.00172	0.00801814	232.481	832.088	273.548	207.3	155.562	188.117	170.665	129.11	124.389	111.302	216.158	157.029	156.809	74.0073	119.668	144.367	114.969
ENSGALG00000030115	WISP1	up	1.69933	0.000436184	0.00262658	29.6785	46.3786	4.76565	17.0384	5.59577	26.3169	26.4667	18.0573	3.10972	2.27147	4.91269	9.29775	17.5451	2.24265	6.54434	5.55258	9.29044
ENSGALG00000034168	WNT5A	up	1.1733	0.000421546	0.00255519	28.6892	33.4199	38.1252	60.5809	19.0256	37.0386	96.7403	21.6688	14.512	21.579	15.7206	16.5293	23.028	6.72794	19.633	26.6524	23.2261
ENSGALG00000005886	WSCD1	up	1.38853	1.6131e-08	4.76887e-07	184.006	100.942	142.969	147.666	255.167	331.398	200.782	233.842	49.7555	90.8588	54.0396	53.7203	82.2427	53.8235	70.1179	108.831	123.098
ENSGALG00000004849	WSCD2	up	1.51265	0.00746619	0.0258119	7.91426	56.6092	4.76565	13.2521	2.23831	12.6711	10.9517	15.3487	1.03657	4.54294	13.7555	3.09925	6.57941	4.48529	6.54434	3.33155	5.80653
ENSGALG00000011735	XCR1	up	2.5378	0.00194509	0.00885356	7.91426	34.784	4.76565	6.62604	11.1915	0.9747	7.30116	4.51433	0	0	4.91269	2.06617	0	2.24265	5.60943	0	0
ENSGALG00000054428	XXYLT1	up	1.03896	7.00984e-11	4.36422e-09	182.028	229.847	141.063	148.613	143.252	184.218	181.616	136.333	71.5235	51.1081	69.7602	103.308	108.56	76.25	85.0764	73.294	99.8722
ENSGALG00000006173	XYLB	up	1.38541	0.000733842	0.00403078	14.8392	60.7015	22.8751	27.4507	8.95323	21.4434	31.0299	16.2516	16.5852	4.54294	10.8079	15.4962	5.48285	2.24265	10.284	15.5472	6.96783
ENSGALG00000001486	ZAP70	up	1.25155	0.00183944	0.00846974	50.4534	128.905	47.6565	35.9699	22.3831	24.3675	31.9426	16.2516	11.4023	17.036	37.3364	21.6947	30.7039	12.3346	12.1538	17.7682	9.29044
ENSGALG00000007800	ZDHHC15	down	-1.05294	0.00328326	0.0134563	9.89282	7.50243	5.71877	2.83973	2.23831	6.8229	8.2138	4.51433	20.7315	12.4931	8.84284	17.5624	12.0623	6.72794	11.2189	7.77361	15.097
ENSGALG00000013660	ZNF516	up	1.24161	0.00248029	0.0107248	17.8071	68.2039	13.3438	33.1302	17.9065	26.3169	41.9816	10.8344	13.4754	9.08588	6.87776	5.16542	14.2554	26.9117	15.8934	5.55258	12.7744
ENSGALG00000004859	ZNFX1	up	1.07659	0.0029773	0.0124596	114.757	360.117	98.1723	117.376	90.6515	173.497	161.538	426.153	103.657	51.1081	83.5157	60.9519	51.5388	226.507	102.84	91.0623	52.2587
ENSGALG00000007736	ZWILCH	up	1.02073	0.000683092	0.00379745	73.2069	317.148	101.985	68.1535	72.745	74.0772	131.421	79.4522	54.9384	39.7507	45.1967	65.0842	67.9873	82.9779	50.4849	49.9732	54.5813
ENSGALG00000014688	ZYX	up	1.30712	2.79699e-06	3.78069e-05	587.634	1452.06	506.112	582.145	278.669	487.35	514.731	294.334	203.168	149.917	329.15	330.587	296.074	233.235	232.791	191.009	173.034
ENSGALG00000001546	ZZEF1	down	-1.12762	5.0874e-13	7.18742e-11	395.713	233.939	318.345	341.714	459.972	272.916	318.513	259.123	995.11	575.818	680.899	587.824	810.365	668.308	541.31	658.536	866.334
