# Supplementary material for: Transcriptional insights into key genes and pathways controlling muscle lipid metabolism in broiler chickens
Source: BMC Genomics. 2019 Nov 15;20:863. doi: 10.1186/s12864-019-6221-0 (PMC6858653; doi:10.1186/s12864-019-6221-0)
Supplement: Supplementary file 2 — Additional file 2. The 59 DEGs related to lipid metabolism. [file 12864_2019_6221_MOESM2_ESM.xlsx]

## Sheet: Sheet1
The 59 DEGs (|log2 FC| ≥ 1;FDR<0.05) related to lipid metabolism
Gene.ID	Gene.Name	trend	Log2FoldChange	PValue	FDR	HTG-1	HTG-2	HTG-3	HTG-4	HTG-5	HTG-6	HTG-7	HTG-8	LTG-1	LTG-2	LTG-3	LTG-4	LTG-5	LTG-6	LTG-7	LTG-8	LTG-9
ENSGALG00000008632	ACSS1	up	1.09236	1.11e-06	3.32e-05	84	96	69	56	60	83	136	100	27	18	28	28	43	39	40	31	39
ENSGALG00000005554	ADIPOQ	up	1.40904	3.28e-09	4.74e-07	2660	1805	1906	2629	1467	3229	2018	2360	680	610	614	788	832	265	1138	677	723
ENSGALG00000001416	ADRA1B	up	1.07578	0.00244928	0.0129829	29	44	22	10	17	68	26	36	15	10	12	11	16	2	21	13	11
ENSGALG00000008949	ADRB1	up	1.03506	4.31e-06	9.79e-05	39	34	34	36	19	43	29	25	11	10	15	16	14	17	11	11	17
ENSGALG00000011571	AGPAT4	up	1.15018	0.0115088	0.0414146	10	92	21	17	8	16	17	11	7	3	8	8	14	5	11	7	7
ENSGALG00000013072	AKR1B10L2	up	1.93841	5.74e-06	0.000122362	46	64	17	45	9	21	81	25	6	3	7	15	7	6	15	9	3
ENSGALG00000012834	AKR1D1	up	1.79944	0.00491189	0.0217755	13	37	2	6	17	64	308	60	9	17	12	15	11	10	11	20	20
ENSGALG00000026077	ALDOC	up	2.00603	1.15e-05	0.000206523	373	3935	384	519	258	798	835	301	111	68	222	148	117	443	133	113	83
ENSGALG00000005857	ALOX5	up	1.03107	0.00122114	0.00610277	48.4748	40.9223	12.3907	20.8247	38.0512	55.5579	57.4966	39.7261	16.5852	9.08588	31.4412	8.26466	21.9314	26.9117	20.5679	15.5472	22.0648
ENSGALG00000007114	APOA1	up	1.03255	0.000945293	0.00494982	13496.8	32619.2	4646.5	10438.8	5584.58	14400.2	20508	13776.8	6682.79	5942.16	5327.32	6022.87	3596.75	11052.9	8867.58	9181.74	6830.8
ENSGALG00000027757	ARL4A	up	1.08837	0.000251556	0.0022237	889	786	332	451	659	1311	987	727	370	129	203	129	268	575	333	342	352
ENSGALG00000000141	BLB1	up	1.43926	0.000302498	0.00258113	465	3056	306	527	288	538	367	271	156	122	367	323	115	175	223	181	78
ENSGALG00000027232	C1QTNF2	up	1.38514	3.26e-07	1.28e-05	247	172	110	202	156	267	270	196	33	20	87	70	104	52	60	105	62
ENSGALG00000001617	CAMKK1	up	1.05216	0.00868005	0.0290912	7.91426	6.13835	6.6719	16.0918	11.1915	10.7217	9.12644	15.3487	3.10972	5.67867	1.96508	5.16542	6.57941	7.84926	3.73962	9.99464	1.16131
ENSGALG00000006479	CCM2L	up	1.17974	4.78e-05	0.00062302	71	74	65	84	60	49	33	89	39	16	30	18	34	6	23	26	21
ENSGALG00000015396	CD200	up	1.51169	1.01e-08	1.01e-06	131	368	181	212	81	148	151	120	27	27	91	52	65	44	53	44	30
ENSGALG00000008439	CD36	up	1.1646	0.000219752	0.00202265	416	358	333	357	549	491	997	999	403	133	174	101	147	144	454	183	163
ENSGALG00000014477	CD4	up	1.86858	0.00714552	0.0288239	41	249	15	16	10	8	77	5	3	1	44	12	3	9	9	7	3
ENSGALG00000015474	CD80	up	1.51573	0.000465496	0.00361219	62	366	37	36	30	45	65	19	15	17	21	25	17	20	27	23	17
ENSGALG00000015902	CD8B	up	2.0974	0.000458907	0.00357991	17	59	6	8	4	7	6	4	2	1	4	2	0	1	3	5	4
ENSGALG00000006352	CH25H	up	1.55445	2.01e-05	0.000316566	52	186	22	33	21	76	49	49	16	12	18	10	11	24	20	12	16
ENSGALG00000026945	CIDEC	up	1.97675	0.0059768	0.0216779	17	21	3	21	1	5	8	3	2	0	5	0	3	0	2	6	1
ENSGALG00000009523	CNTN1	up	1.02549	0.000508976	0.00298419	73.2069	105.716	30.5001	54.9015	25.7405	77.976	83.9633	60.492	30.0606	18.1718	25.546	58.8857	21.9314	45.9742	29.917	24.4313	29.0326
ENSGALG00000003123	CNTNAP1	up	1.21086	0.000257734	0.00226897	90	180	44	105	41	117	139	51	22	19	55	40	35	8	54	28	35
ENSGALG00000009641	COL1A2	up	1.48702	1.93e-07	8.45e-06	6304	5104	2391	5510	1821	5644	5338	3011	875	710	1807	1817	2011	403	1342	1383	1298
ENSGALG00000016843	COL4A2	up	1.05776	1.87911e-07	3.8887e-06	3253.75	1104.9	2854.62	2708.16	2218.16	3636.61	3313.81	2284.25	1260.47	698.477	1183.96	1270.69	1778.64	1282.79	1254.64	1297.08	1523.63
ENSGALG00000002546	COL5A1	up	1.24393	1.38e-08	1.27e-06	1612	1343	710	1699	899	1964	1900	1199	416	346	675	677	624	292	468	443	544
ENSGALG00000005974	COL6A1	up	1.17897	9.92e-08	5.1e-06	2538	3034	1184	2516	923	2401	2577	1593	621	431	1036	1101	903	445	764	706	825
ENSGALG00000003923	COL6A3	up	1.10801	7.5e-06	0.00015005	3096	2943	1324	3162	1299	3333	3124	1909	552	600	1327	1675	1253	472	1050	919	986
ENSGALG00000013535	CYP4V2	up	1.03389	3.13868e-05	0.000293363	82.1104	80.4806	38.1252	52.0617	53.7194	60.4314	88.5265	64.1035	25.9143	23.8504	32.4237	23.7609	37.2834	14.5772	47.6802	24.4313	55.7426
ENSGALG00000012545	CYTIP	up	1.16604	0.0109722	0.0398734	52	392	52	48	22	69	36	26	23	22	62	21	16	41	22	22	16
ENSGALG00000040418	DGAT2	down	-1.11622	0.000272232	0.00178408	269.085	263.267	541.377	505.472	179.065	242.7	325.814	120.081	495.482	670.084	634.719	683.901	1117.4	178.29	661.913	919.507	606.201
ENSGALG00000038110	DGKA	up	1.17427	0.000373668	0.0030625	68	315	42	66	27	78	74	53	27	14	39	41	28	39	41	26	20
ENSGALG00000001730	DGKD	up	1.03606	0.000893011	0.00473512	184.006	206.658	65.7659	57.7412	165.635	205.662	125.945	109.247	104.694	31.8006	48.1443	51.6542	59.2147	143.529	65.4434	44.4206	66.1944
ENSGALG00000010798	DHCR24	up	1.15472	0.00259118	0.0135068	29	295	58	58	19	38	59	31	15	31	29	29	26	37	18	12	27
ENSGALG00000000667	EDN2	up	2.36113	1.28e-06	3.74e-05	197	194	36	83	128	270	34	90	23	5	9	3	21	11	17	35	57
ENSGALG00000016314	ELOVL5	up	1.13485	1.71e-08	1.39e-06	544	796	372	469	207	478	382	338	142	151	275	231	173	101	168	140	119
ENSGALG00000014730	ELOVL7	up	1.22104	5.41e-07	1.96e-05	144	148	195	125	64	152	158	106	53	33	43	60	69	39	55	41	31
ENSGALG00000030025	FABP4	up	2.63495	6.64e-09	7.52e-07	359	1716	163	395	97	274	212	323	42	41	168	37	30	26	67	29	25
ENSGALG00000041344	FABP5	up	1.00271	1.47222e-07	3.14866e-06	3361.58	1799.22	2581.07	1859.08	3007.17	3902.7	2202.21	3178.99	1582.85	946.067	1754.81	1232.47	1772.06	811.838	1502.39	1128.28	1558.47
ENSGALG00000010925	FAM126A	up	1.20875	3.36e-09	4.81e-07	658	888	291	308	362	663	643	473	203	115	204	155	159	278	204	191	194
ENSGALG00000015022	FYN	up	1.32365	9.28e-06	0.000176962	171	845	153	131	105	219	205	124	86	42	93	71	65	97	71	66	67
ENSGALG00000000379	ITGB3	up	1.96879	9.86e-05	0.00108963	38	368	40	70	22	48	33	21	10	4	35	9	23	15	16	7	10
ENSGALG00000015360	KIAA1524	up	1.85507	0.00223451	0.0120925	9	143	15	8	3	5	26	5	1	4	8	11	4	5	6	6	3
ENSGALG00000015425	LPL	up	1.06453	2.2e-07	9.25e-06	1477	2230	1176	852	1486	1936	1791	1775	788	465	669	453	856	533	719	479	558
ENSGALG00000006198	LSS	up	1.02778	0.000355109	0.00294479	67	202	58	99	45	84	120	57	23	52	33	62	44	47	14	23	25
ENSGALG00000011109	MAPK10	up	1.58252	0.00945643	0.0312022	3.95713	4.77427	6.6719	3.78631	2.23831	5.8482	5.47587	3.61146	0	2.27147	3.93015	1.03308	3.28971	1.12132	1.86981	0	0
ENSGALG00000009560	MSMO1	up	1.04875	9.9e-05	0.00109262	223	897	210	216	127	199	314	212	110	115	108	116	92	211	124	69	68
ENSGALG00000010237	NPC2	up	1.08321	8.73e-06	0.000167951	370	1810	516	571	254	421	501	388	191	221	293	213	204	182	238	202	205
ENSGALG00000007493	NSDHL	up	2.36788	6.51e-05	0.000779044	12	178	18	12	5	14	25	19	1	7	13	7	4	6	3	4	0
ENSGALG00000027207	PERP2	up	1.81113	8.15e-07	2.6e-05	28	66	23	44	51	44	194	74	13	17	12	22	14	12	20	12	13
ENSGALG00000023395	PLIN1	up	2.82781	3.99e-08	2.58e-06	237	248	188	312	47	228	152	100	11	6	84	29	29	7	28	4	1
ENSGALG00000032453	PMP2	up	3.09818	0.000844656	0.00570433	3	18	10	45	0	3	3	30	0	0	1	0	4	4	1	0	1
ENSGALG00000004974	PPARG	up	1.35343	0.0051129	0.0223939	12	156	47	28	4	27	33	10	10	5	17	20	17	7	14	7	6
ENSGALG00000014662	RBP5	up	1.26793	3.64e-06	8.56e-05	51	126	75	82	28	52	51	94	20	22	24	36	17	14	31	21	19
ENSGALG00000002637	RBP7	up	4.10713	1.47e-08	1.32e-06	40	479	30	42	8	37	25	40	3	0	13	3	2	1	6	3	0
ENSGALG00000005739	SCD	up	1.65087	0.0135083	0.0467163	24	334	64	68	13	14	84	10	3	2	30	17	56	11	6	25	1
ENSGALG00000027786	SOCS3	up	1.52011	0.00220966	0.0119844	225	226	35	37	34	204	271	28	87	18	34	30	25	6334	4	43	31
ENSGALG00000012018	UGT8	up	1.35643	0.000226062	0.00206382	44	33	45	73	23	18	19	37	11	2	17	16	15	9	12	13	9
