# Supplementary material for: Transcriptional insights into key genes and pathways controlling muscle lipid metabolism in broiler chickens
Source: BMC Genomics. 2019 Nov 15;20:863. doi: 10.1186/s12864-019-6221-0 (PMC6858653; doi:10.1186/s12864-019-6221-0)
Supplement: Supplementary file 3 — Additional file 3. The enriched GO-terms based on 1200 DEGs. [file 12864_2019_6221_MOESM3_ESM.xlsx]

## Sheet: Sheet1
The enriched GO-terms based on 1200 DEGs
Category	Term	Count	%	PValue	Genes	List Total	Pop Hits	Pop Total	Fold Enrichment	Bonferroni	Benjamini	FDR
GOTERM_BP_FAT	GO:0040011~locomotion	95	12.0865	2.2067e-09	ENSGALG00000002016, ENSGALG00000006856, ENSGALG00000008473, ENSGALG00000015022, ENSGALG00000012290, ENSGALG00000017644, ENSGALG00000001840, ENSGALG00000002555, ENSGALG00000001412, ENSGALG00000027777, ENSGALG00000004476, ENSGALG00000006563, ENSGALG00000002699, ENSGALG00000009241, ENSGALG00000014933, ENSGALG00000009957, ENSGALG00000026383, ENSGALG00000000227, ENSGALG00000002319, ENSGALG00000004569,…	575	789	8847	1.85257	1.19558e-05	1.49449e-06	4.23497e-06
GOTERM_BP_FAT	GO:2000145~regulation of cell motility	56	7.12468	1.54369e-08	ENSGALG00000008473, ENSGALG00000001840, ENSGALG00000002555, ENSGALG00000004476, ENSGALG00000027777, ENSGALG00000001412, ENSGALG00000006563, ENSGALG00000009241, ENSGALG00000009957, ENSGALG00000026383, ENSGALG00000003473, ENSGALG00000006751, ENSGALG00000005030, ENSGALG00000006038, ENSGALG00000014872, ENSGALG00000005802, ENSGALG00000004170, ENSGALG00000012946, ENSGALG00000014804, ENSGALG00000000311,…	575	384	8847	2.2438	8.36337e-05	8.36369e-06	2.96256e-05
GOTERM_BP_FAT	GO:0051674~localization of cell	84	10.687	1.77437e-08	ENSGALG00000002016, ENSGALG00000006856, ENSGALG00000008473, ENSGALG00000015022, ENSGALG00000012290, ENSGALG00000017644, ENSGALG00000001840, ENSGALG00000002555, ENSGALG00000001412, ENSGALG00000027777, ENSGALG00000004476, ENSGALG00000006563, ENSGALG00000002699, ENSGALG00000009241, ENSGALG00000014933, ENSGALG00000009957, ENSGALG00000026383, ENSGALG00000002319, ENSGALG00000011962, ENSGALG00000003473,…	575	693	8847	1.86498	9.61306e-05	8.73953e-06	3.40526e-05
GOTERM_BP_FAT	GO:0030334~regulation of cell migration	54	6.87023	2.61155e-08	ENSGALG00000008473, ENSGALG00000001840, ENSGALG00000002555, ENSGALG00000004476, ENSGALG00000027777, ENSGALG00000001412, ENSGALG00000006563, ENSGALG00000009241, ENSGALG00000009957, ENSGALG00000026383, ENSGALG00000006751, ENSGALG00000003473, ENSGALG00000005030, ENSGALG00000006038, ENSGALG00000014872, ENSGALG00000005802, ENSGALG00000004170, ENSGALG00000012946, ENSGALG00000014804, ENSGALG00000000311,…	575	369	8847	2.25162	0.000141484	1.01066e-05	5.01193e-05
GOTERM_BP_FAT	GO:0048870~cell motility	83	10.5598	3.61412e-08	ENSGALG00000002016, ENSGALG00000006856, ENSGALG00000008473, ENSGALG00000015022, ENSGALG00000012290, ENSGALG00000017644, ENSGALG00000001840, ENSGALG00000002555, ENSGALG00000001412, ENSGALG00000027777, ENSGALG00000004476, ENSGALG00000006563, ENSGALG00000002699, ENSGALG00000009241, ENSGALG00000014933, ENSGALG00000009957, ENSGALG00000026383, ENSGALG00000002319, ENSGALG00000011962, ENSGALG00000003473,…	575	692	8847	1.84544	0.000195794	1.22383e-05	6.93601e-05
GOTERM_BP_FAT	GO:0040012~regulation of locomotion	57	7.25191	3.67437e-08	ENSGALG00000008473, ENSGALG00000001840, ENSGALG00000002555, ENSGALG00000004476, ENSGALG00000027777, ENSGALG00000001412, ENSGALG00000006563, ENSGALG00000009241, ENSGALG00000009957, ENSGALG00000026383, ENSGALG00000003473, ENSGALG00000006751, ENSGALG00000005030, ENSGALG00000006038, ENSGALG00000014872, ENSGALG00000005802, ENSGALG00000004170, ENSGALG00000012946, ENSGALG00000014804, ENSGALG00000000311,…	575	404	8847	2.17081	0.000199057	1.17104e-05	7.05163e-05
GOTERM_BP_FAT	GO:0051270~regulation of cellular component movement	57	7.25191	9.41308e-08	ENSGALG00000008473, ENSGALG00000001840, ENSGALG00000002555, ENSGALG00000004476, ENSGALG00000027777, ENSGALG00000001412, ENSGALG00000006563, ENSGALG00000009241, ENSGALG00000009957, ENSGALG00000026383, ENSGALG00000003473, ENSGALG00000006751, ENSGALG00000005030, ENSGALG00000006038, ENSGALG00000014872, ENSGALG00000005802, ENSGALG00000004170, ENSGALG00000012946, ENSGALG00000014804, ENSGALG00000000311,…	575	415	8847	2.11327	0.000509871	2.31816e-05	0.00018065
GOTERM_BP_FAT	GO:0016477~cell migration	75	9.54198	2.15476e-07	ENSGALG00000002016, ENSGALG00000006856, ENSGALG00000008473, ENSGALG00000015022, ENSGALG00000012290, ENSGALG00000017644, ENSGALG00000001840, ENSGALG00000002555, ENSGALG00000001412, ENSGALG00000004476, ENSGALG00000027777, ENSGALG00000006563, ENSGALG00000002699, ENSGALG00000009241, ENSGALG00000014933, ENSGALG00000009957, ENSGALG00000011962, ENSGALG00000003473, ENSGALG00000006751, ENSGALG00000006038,…	575	627	8847	1.84044	0.00116677	4.86425e-05	0.000413528
GOTERM_BP_FAT	GO:0006928~movement of cell or subcellular component	98	12.4682	2.16764e-07	ENSGALG00000015022, ENSGALG00000002555, ENSGALG00000027777, ENSGALG00000001412, ENSGALG00000009241, ENSGALG00000009957, ENSGALG00000014933, ENSGALG00000000227, ENSGALG00000026383, ENSGALG00000004569, ENSGALG00000011962, ENSGALG00000006038, ENSGALG00000005802, ENSGALG00000004621, ENSGALG00000023626, ENSGALG00000008378, ENSGALG00000028821, ENSGALG00000003578, ENSGALG00000009722, ENSGALG00000023521,…	575	902	8847	1.67166	0.00117374	4.69759e-05	0.000416
GOTERM_BP_FAT	GO:0001944~vasculature development	51	6.48855	1.87436e-08	ENSGALG00000008473, ENSGALG00000029047, ENSGALG00000010794, ENSGALG00000009641, ENSGALG00000001840, ENSGALG00000003324, ENSGALG00000015253, ENSGALG00000009241, ENSGALG00000009957, ENSGALG00000024449, ENSGALG00000011962, ENSGALG00000006751, ENSGALG00000014872, ENSGALG00000014873, ENSGALG00000005802, ENSGALG00000006821, ENSGALG00000003770, ENSGALG00000014804, ENSGALG00000016222, ENSGALG00000009514,…	575	335	8847	2.34236	0.000101548	8.46269e-06	3.59716e-05
GOTERM_BP_FAT	GO:0001568~blood vessel development	48	6.10687	5.67305e-08	ENSGALG00000010013, ENSGALG00000008473, ENSGALG00000006343, ENSGALG00000010794, ENSGALG00000009641, ENSGALG00000009020, ENSGALG00000001840, ENSGALG00000001472, ENSGALG00000015253, ENSGALG00000003324, ENSGALG00000026465, ENSGALG00000009241, ENSGALG00000009626, ENSGALG00000009957, ENSGALG00000011200, ENSGALG00000005619, ENSGALG00000016473, ENSGALG00000024449, ENSGALG00000011962, ENSGALG00000012178,…	575	316	8847	2.33713	0.000307318	1.53682e-05	0.000108874
GOTERM_BP_FAT	GO:0072358~cardiovascular system development	66	8.39695	2.74935e-07	ENSGALG00000029047, ENSGALG00000008473, ENSGALG00000010794, ENSGALG00000006520, ENSGALG00000009641, ENSGALG00000012290, ENSGALG00000001840, ENSGALG00000003324, ENSGALG00000015253, ENSGALG00000009280, ENSGALG00000011823, ENSGALG00000009241, ENSGALG00000009957, ENSGALG00000024449, ENSGALG00000011962, ENSGALG00000006751, ENSGALG00000014976, ENSGALG00000006038, ENSGALG00000014872, ENSGALG00000014873,…	575	528	8847	1.92326	0.00148849	5.72905e-05	0.000527637
GOTERM_BP_FAT	GO:0072359~circulatory system development	66	8.39695	2.74935e-07	ENSGALG00000029047, ENSGALG00000008473, ENSGALG00000010794, ENSGALG00000006520, ENSGALG00000009641, ENSGALG00000012290, ENSGALG00000001840, ENSGALG00000003324, ENSGALG00000015253, ENSGALG00000009280, ENSGALG00000011823, ENSGALG00000009241, ENSGALG00000009957, ENSGALG00000024449, ENSGALG00000011962, ENSGALG00000006751, ENSGALG00000014976, ENSGALG00000006038, ENSGALG00000014872, ENSGALG00000014873,…	575	528	8847	1.92326	0.00148849	5.72905e-05	0.000527637
GOTERM_BP_FAT	GO:0048514~blood vessel morphogenesis	40	5.08906	1.4033e-06	ENSGALG00000010013, ENSGALG00000008473, ENSGALG00000010794, ENSGALG00000009020, ENSGALG00000001840, ENSGALG00000001472, ENSGALG00000015253, ENSGALG00000003324, ENSGALG00000026465, ENSGALG00000009241, ENSGALG00000009626, ENSGALG00000009957, ENSGALG00000011200, ENSGALG00000005619, ENSGALG00000024449, ENSGALG00000011962, ENSGALG00000006751, ENSGALG00000014872, ENSGALG00000014873, ENSGALG00000005802,…	575	268	8847	2.29643	0.00757423	0.00024523	0.00269309
GOTERM_BP_FAT	GO:0001525~angiogenesis	33	4.19847	1.26558e-05	ENSGALG00000010013, ENSGALG00000008473, ENSGALG00000010794, ENSGALG00000001840, ENSGALG00000001472, ENSGALG00000015253, ENSGALG00000026465, ENSGALG00000009241, ENSGALG00000009626, ENSGALG00000009957, ENSGALG00000011200, ENSGALG00000005619, ENSGALG00000024449, ENSGALG00000011962, ENSGALG00000006751, ENSGALG00000005802, ENSGALG00000006821, ENSGALG00000003770, ENSGALG00000003196, ENSGALG00000003015,…	575	220	8847	2.30791	0.0662715	0.0013984	0.0242855
GOTERM_BP_FAT	GO:2000026~regulation of multicellular organismal development	97	12.341	5.31794e-08	ENSGALG00000008473, ENSGALG00000015022, ENSGALG00000012290, ENSGALG00000017295, ENSGALG00000010770, ENSGALG00000001840, ENSGALG00000004519, ENSGALG00000003324, ENSGALG00000002556, ENSGALG00000002555, ENSGALG00000001412, ENSGALG00000004476, ENSGALG00000006563, ENSGALG00000011823, ENSGALG00000004893, ENSGALG00000009241, ENSGALG00000009957, ENSGALG00000005135, ENSGALG00000024449, ENSGALG00000027838,…	575	864	8847	1.72737	0.000288084	1.51644e-05	0.000102059
GOTERM_BP_FAT	GO:0051241~negative regulation of multicellular organismal process	61	7.76081	1.70774e-06	ENSGALG00000002016, ENSGALG00000017295, ENSGALG00000012292, ENSGALG00000001840, ENSGALG00000004476, ENSGALG00000006563, ENSGALG00000009241, ENSGALG00000009957, ENSGALG00000005135, ENSGALG00000003137, ENSGALG00000006751, ENSGALG00000003473, ENSGALG00000006821, ENSGALG00000003770, ENSGALG00000004170, ENSGALG00000014804, ENSGALG00000000311, ENSGALG00000004594, ENSGALG00000011885, ENSGALG00000011274,…	575	498	8847	1.88464	0.00920986	0.00028034	0.00327734
GOTERM_BP_FAT	GO:0050878~regulation of body fluid levels	33	4.19847	1.37265e-09	ENSGALG00000002016, ENSGALG00000005299, ENSGALG00000017272, ENSGALG00000026677, ENSGALG00000009621, ENSGALG00000002699, ENSGALG00000009626, ENSGALG00000005619, ENSGALG00000005135, ENSGALG00000005077, ENSGALG00000012178, ENSGALG00000014124, ENSGALG00000014872, ENSGALG00000002452, ENSGALG00000012802, ENSGALG00000026862, ENSGALG00000001573, ENSGALG00000003770, ENSGALG00000008439, ENSGALG00000028567,…	575	150	8847	3.38494	7.437e-06	1.2395e-06	2.63431e-06
GOTERM_BP_FAT	GO:0007599~hemostasis	28	3.56234	1.60421e-09	ENSGALG00000002016, ENSGALG00000005299, ENSGALG00000017272, ENSGALG00000026677, ENSGALG00000009621, ENSGALG00000002699, ENSGALG00000009626, ENSGALG00000005135, ENSGALG00000005619, ENSGALG00000005077, ENSGALG00000012178, ENSGALG00000014124, ENSGALG00000012802, ENSGALG00000001573, ENSGALG00000003770, ENSGALG00000008439, ENSGALG00000028567, ENSGALG00000015608, ENSGALG00000023379, ENSGALG00000010391,…	575	112	8847	3.84652	8.69157e-06	1.24166e-06	3.07871e-06
GOTERM_BP_FAT	GO:0007596~blood coagulation	25	3.18066	2.18314e-08	ENSGALG00000002016, ENSGALG00000015608, ENSGALG00000023379, ENSGALG00000017272, ENSGALG00000026677, ENSGALG00000010391, ENSGALG00000000318, ENSGALG00000009621, ENSGALG00000009626, ENSGALG00000007001, ENSGALG00000005135, ENSGALG00000005619, ENSGALG00000005077, ENSGALG00000012178, ENSGALG00000014124, ENSGALG00000012802, ENSGALG00000001573, ENSGALG00000000379, ENSGALG00000001486, ENSGALG00000003770,…	575	102	8847	3.7711	0.000118275	9.09861e-06	4.18975e-05
GOTERM_BP_FAT	GO:0050818~regulation of coagulation	15	1.9084	9.13556e-06	ENSGALG00000002016, ENSGALG00000011885, ENSGALG00000002699, ENSGALG00000009626, ENSGALG00000007001, ENSGALG00000005135, ENSGALG00000006547, ENSGALG00000014124, ENSGALG00000012178, ENSGALG00000001486, ENSGALG00000009052, ENSGALG00000008439, ENSGALG00000003770, ENSGALG00000014984, ENSGALG00000014983	575	56	8847	4.12127	0.0482917	0.00105257	0.017531
GOTERM_BP_FAT	GO:0048762~mesenchymal cell differentiation	23	2.92621	2.20255e-05	ENSGALG00000010013, ENSGALG00000009020, ENSGALG00000012290, ENSGALG00000002763, ENSGALG00000017644, ENSGALG00000007681, ENSGALG00000002555, ENSGALG00000004476, ENSGALG00000001412, ENSGALG00000002375, ENSGALG00000006563, ENSGALG00000026465, ENSGALG00000009241, ENSGALG00000017046, ENSGALG00000016473, ENSGALG00000005120, ENSGALG00000003126, ENSGALG00000004901, ENSGALG00000004900, ENSGALG00000003473,…	575	128	8847	2.76469	0.11249	0.00220748	0.0422616
GOTERM_BP_FAT	GO:0060485~mesenchyme development	26	3.30789	2.41357e-05	ENSGALG00000010013, ENSGALG00000006343, ENSGALG00000012290, ENSGALG00000009020, ENSGALG00000002763, ENSGALG00000017644, ENSGALG00000002555, ENSGALG00000001412, ENSGALG00000004476, ENSGALG00000006563, ENSGALG00000026276, ENSGALG00000026465, ENSGALG00000009241, ENSGALG00000016473, ENSGALG00000004901, ENSGALG00000004900, ENSGALG00000003473, ENSGALG00000006038, ENSGALG00000014872, ENSGALG00000007681,…	575	157	8847	2.54801	0.12258	0.00229156	0.0463097
GOTERM_BP_FAT	GO:0003018~vascular process in circulatory system	22	2.79898	2.71363e-08	ENSGALG00000001416, ENSGALG00000010013, ENSGALG00000006343, ENSGALG00000015608, ENSGALG00000008177, ENSGALG00000000311, ENSGALG00000024171, ENSGALG00000009497, ENSGALG00000007681, ENSGALG00000006382, ENSGALG00000015895, ENSGALG00000003138, ENSGALG00000024449, ENSGALG00000027192, ENSGALG00000004364, ENSGALG00000004930, ENSGALG00000013143, ENSGALG00000001573, ENSGALG00000000667, ENSGALG00000014984,…	575	81	8847	4.17894	0.000147013	9.80157e-06	5.20783e-05
GOTERM_BP_FAT	GO:0090066~regulation of anatomical structure size	45	5.72519	4.57418e-08	ENSGALG00000001416, ENSGALG00000002016, ENSGALG00000010013, ENSGALG00000008473, ENSGALG00000008667, ENSGALG00000006343, ENSGALG00000005299, ENSGALG00000010770, ENSGALG00000004519, ENSGALG00000014999, ENSGALG00000024171, ENSGALG00000009497, ENSGALG00000002555, ENSGALG00000005750, ENSGALG00000001412, ENSGALG00000004476, ENSGALG00000006563, ENSGALG00000002699, ENSGALG00000015895, ENSGALG00000003138,…	575	284	8847	2.43794	0.000247798	1.37682e-05	8.7785e-05
GOTERM_BP_FAT	GO:0050880~regulation of blood vessel size	18	2.29008	1.94083e-06	ENSGALG00000001416, ENSGALG00000010013, ENSGALG00000006343, ENSGALG00000015608, ENSGALG00000008177, ENSGALG00000000311, ENSGALG00000024171, ENSGALG00000009497, ENSGALG00000007681, ENSGALG00000015895, ENSGALG00000003138, ENSGALG00000027192, ENSGALG00000004930, ENSGALG00000001573, ENSGALG00000000667, ENSGALG00000014984, ENSGALG00000005936, ENSGALG00000014983	575	71	8847	3.9007	0.0104603	0.000300396	0.00372466
GOTERM_BP_FAT	GO:0035150~regulation of tube size	18	2.29008	1.94083e-06	ENSGALG00000001416, ENSGALG00000010013, ENSGALG00000006343, ENSGALG00000015608, ENSGALG00000008177, ENSGALG00000000311, ENSGALG00000024171, ENSGALG00000009497, ENSGALG00000007681, ENSGALG00000015895, ENSGALG00000003138, ENSGALG00000027192, ENSGALG00000004930, ENSGALG00000001573, ENSGALG00000000667, ENSGALG00000014984, ENSGALG00000005936, ENSGALG00000014983	575	71	8847	3.9007	0.0104603	0.000300396	0.00372466
GOTERM_BP_FAT	GO:0008015~blood circulation	33	4.19847	2.77585e-06	ENSGALG00000001416, ENSGALG00000010013, ENSGALG00000006343, ENSGALG00000009641, ENSGALG00000024171, ENSGALG00000009497, ENSGALG00000006382, ENSGALG00000015895, ENSGALG00000003138, ENSGALG00000024449, ENSGALG00000013022, ENSGALG00000027192, ENSGALG00000002318, ENSGALG00000014873, ENSGALG00000013143, ENSGALG00000001573, ENSGALG00000004170, ENSGALG00000015608, ENSGALG00000004974, ENSGALG00000011182,…	575	205	8847	2.47678	0.014927	0.0003957	0.00532711
GOTERM_BP_FAT	GO:0003013~circulatory system process	33	4.19847	3.43575e-06	ENSGALG00000001416, ENSGALG00000010013, ENSGALG00000006343, ENSGALG00000009641, ENSGALG00000024171, ENSGALG00000009497, ENSGALG00000006382, ENSGALG00000015895, ENSGALG00000003138, ENSGALG00000024449, ENSGALG00000013022, ENSGALG00000027192, ENSGALG00000002318, ENSGALG00000014873, ENSGALG00000013143, ENSGALG00000001573, ENSGALG00000004170, ENSGALG00000015608, ENSGALG00000004974, ENSGALG00000011182,…	575	207	8847	2.45285	0.0184427	0.000465264	0.00659348
GOTERM_BP_FAT	GO:0042310~vasoconstriction	13	1.65394	3.83578e-06	ENSGALG00000001416, ENSGALG00000010013, ENSGALG00000006343, ENSGALG00000000311, ENSGALG00000009497, ENSGALG00000024171, ENSGALG00000007681, ENSGALG00000015895, ENSGALG00000003138, ENSGALG00000004930, ENSGALG00000001573, ENSGALG00000000667, ENSGALG00000014983	575	39	8847	5.1287	0.0205678	0.000506757	0.00736115
GOTERM_BP_FAT	GO:0008217~regulation of blood pressure	18	2.29008	7.67099e-06	ENSGALG00000001416, ENSGALG00000010013, ENSGALG00000006343, ENSGALG00000004974, ENSGALG00000011182, ENSGALG00000009641, ENSGALG00000008177, ENSGALG00000009497, ENSGALG00000003901, ENSGALG00000001314, ENSGALG00000003138, ENSGALG00000024449, ENSGALG00000002318, ENSGALG00000005554, ENSGALG00000000667, ENSGALG00000014984, ENSGALG00000005936, ENSGALG00000014983	575	78	8847	3.55064	0.0407098	0.000944136	0.0147207
GOTERM_BP_FAT	GO:0050730~regulation of peptidyl-tyrosine phosphorylation	21	2.67176	2.22478e-05	ENSGALG00000002016, ENSGALG00000015608, ENSGALG00000015022, ENSGALG00000023521, ENSGALG00000014804, ENSGALG00000004594, ENSGALG00000014477, ENSGALG00000009241, ENSGALG00000015708, ENSGALG00000003126, ENSGALG00000008193, ENSGALG00000014124, ENSGALG00000003473, ENSGALG00000012178, ENSGALG00000014872, ENSGALG00000007416, ENSGALG00000007141, ENSGALG00000000379, ENSGALG00000008439, ENSGALG00000028158,…	575	110	8847	2.93734	0.113558	0.00215018	0.042688
GOTERM_BP_FAT	GO:0010646~regulation of cell communication	134	17.0483	1.60845e-05	ENSGALG00000001416, ENSGALG00000029047, ENSGALG00000000424, ENSGALG00000015598, ENSGALG00000015022, ENSGALG00000003560, ENSGALG00000027232, ENSGALG00000002555, ENSGALG00000001412, ENSGALG00000017119, ENSGALG00000009241, ENSGALG00000024449, ENSGALG00000004569, ENSGALG00000012801, ENSGALG00000006038, ENSGALG00000016834, ENSGALG00000005802, ENSGALG00000016350, ENSGALG00000012550, ENSGALG00000000769,…	575	1468	8847	1.40445	0.0834571	0.00167449	0.0308639
GOTERM_BP_FAT	GO:0001816~cytokine production	39	4.96183	1.42191e-06	ENSGALG00000002016, ENSGALG00000023521, ENSGALG00000012292, ENSGALG00000009497, ENSGALG00000001412, ENSGALG00000008999, ENSGALG00000009626, ENSGALG00000015425, ENSGALG00000013468, ENSGALG00000015148, ENSGALG00000007114, ENSGALG00000027093, ENSGALG00000005802, ENSGALG00000003770, ENSGALG00000014908, ENSGALG00000008439, ENSGALG00000006527, ENSGALG00000007158, ENSGALG00000011182, ENSGALG00000000769,…	575	258	8847	2.3258	0.00767431	0.000240718	0.00272881
GOTERM_BP_FAT	GO:0048584~positive regulation of response to stimulus	94	11.9593	1.90803e-06	ENSGALG00000001416, ENSGALG00000002016, ENSGALG00000000424, ENSGALG00000015022, ENSGALG00000026677, ENSGALG00000001840, ENSGALG00000012292, ENSGALG00000027232, ENSGALG00000003324, ENSGALG00000001412, ENSGALG00000017119, ENSGALG00000009241, ENSGALG00000004569, ENSGALG00000003473, ENSGALG00000006751, ENSGALG00000014124, ENSGALG00000012801, ENSGALG00000014976, ENSGALG00000014872, ENSGALG00000027093,…	575	895	8847	1.61597	0.0102845	0.000304004	0.00366172
GOTERM_BP_FAT	GO:0010647~positive regulation of cell communication	82	10.4326	2.01824e-06	ENSGALG00000001416, ENSGALG00000002016, ENSGALG00000000424, ENSGALG00000015022, ENSGALG00000026677, ENSGALG00000003560, ENSGALG00000001840, ENSGALG00000012292, ENSGALG00000027232, ENSGALG00000003324, ENSGALG00000001412, ENSGALG00000017119, ENSGALG00000009241, ENSGALG00000005135, ENSGALG00000004569, ENSGALG00000003473, ENSGALG00000012801, ENSGALG00000014976, ENSGALG00000006038, ENSGALG00000014872,…	575	748	8847	1.68671	0.0108753	0.000303699	0.00387322
GOTERM_BP_FAT	GO:0023056~positive regulation of signaling	82	10.4326	2.72133e-06	ENSGALG00000001416, ENSGALG00000002016, ENSGALG00000000424, ENSGALG00000015022, ENSGALG00000026677, ENSGALG00000003560, ENSGALG00000001840, ENSGALG00000012292, ENSGALG00000027232, ENSGALG00000003324, ENSGALG00000001412, ENSGALG00000017119, ENSGALG00000009241, ENSGALG00000005135, ENSGALG00000004569, ENSGALG00000003473, ENSGALG00000012801, ENSGALG00000014976, ENSGALG00000006038, ENSGALG00000014872,…	575	754	8847	1.67329	0.014636	0.000398412	0.00522249
GOTERM_BP_FAT	GO:0009967~positive regulation of signal transduction	75	9.54198	7.02884e-06	ENSGALG00000001416, ENSGALG00000002016, ENSGALG00000015022, ENSGALG00000000424, ENSGALG00000026677, ENSGALG00000012292, ENSGALG00000001840, ENSGALG00000027232, ENSGALG00000003324, ENSGALG00000001412, ENSGALG00000017119, ENSGALG00000009241, ENSGALG00000004569, ENSGALG00000003473, ENSGALG00000012801, ENSGALG00000006038, ENSGALG00000014872, ENSGALG00000014976, ENSGALG00000014873, ENSGALG00000027476,…	575	687	8847	1.6797	0.0373664	0.000885245	0.0134885
GOTERM_BP_FAT	GO:1902533~positive regulation of intracellular signal transduction	54	6.87023	1.55627e-05	ENSGALG00000001416, ENSGALG00000015022, ENSGALG00000026677, ENSGALG00000012292, ENSGALG00000001840, ENSGALG00000027232, ENSGALG00000001412, ENSGALG00000017119, ENSGALG00000004569, ENSGALG00000014872, ENSGALG00000014873, ENSGALG00000027476, ENSGALG00000005802, ENSGALG00000012550, ENSGALG00000004170, ENSGALG00000007158, ENSGALG00000006351, ENSGALG00000015608, ENSGALG00000004594, ENSGALG00000007681,…	575	452	8847	1.83816	0.0808621	0.00165195	0.0298627
GOTERM_BP_FAT	GO:0010646~regulation of cell communication	134	17.0483	1.60845e-05	ENSGALG00000001416, ENSGALG00000029047, ENSGALG00000000424, ENSGALG00000015598, ENSGALG00000015022, ENSGALG00000003560, ENSGALG00000027232, ENSGALG00000002555, ENSGALG00000001412, ENSGALG00000017119, ENSGALG00000009241, ENSGALG00000024449, ENSGALG00000004569, ENSGALG00000012801, ENSGALG00000006038, ENSGALG00000016834, ENSGALG00000005802, ENSGALG00000016350, ENSGALG00000012550, ENSGALG00000000769,…	575	1468	8847	1.40445	0.0834571	0.00167449	0.0308639
GOTERM_BP_FAT	GO:0007166~cell surface receptor signaling pathway	110	13.9949	2.21715e-05	ENSGALG00000000424, ENSGALG00000015022, ENSGALG00000007045, ENSGALG00000002556, ENSGALG00000002555, ENSGALG00000001412, ENSGALG00000002554, ENSGALG00000007367, ENSGALG00000011823, ENSGALG00000009241, ENSGALG00000004569, ENSGALG00000014124, ENSGALG00000012801, ENSGALG00000006038, ENSGALG00000005802, ENSGALG00000012550, ENSGALG00000014749, ENSGALG00000008890, ENSGALG00000015708, ENSGALG00000002922,…	575	1157	8847	1.46281	0.113192	0.00218173	0.0425416
GOTERM_BP_FAT	GO:0048468~cell development	118	15.0127	7.05376e-09	ENSGALG00000015022, ENSGALG00000006520, ENSGALG00000017295, ENSGALG00000002556, ENSGALG00000002555, ENSGALG00000001412, ENSGALG00000002554, ENSGALG00000007367, ENSGALG00000011823, ENSGALG00000009241, ENSGALG00000014933, ENSGALG00000027838, ENSGALG00000024449, ENSGALG00000000227, ENSGALG00000004569, ENSGALG00000011962, ENSGALG00000006038, ENSGALG00000006821, ENSGALG00000016350, ENSGALG00000003770,…	575	1084	8847	1.67487	3.82166e-05	4.24636e-06	1.35372e-05
GOTERM_BP_FAT	GO:2000026~regulation of multicellular organismal development	97	12.341	5.31794e-08	ENSGALG00000008473, ENSGALG00000015022, ENSGALG00000012290, ENSGALG00000017295, ENSGALG00000010770, ENSGALG00000001840, ENSGALG00000004519, ENSGALG00000003324, ENSGALG00000002556, ENSGALG00000002555, ENSGALG00000001412, ENSGALG00000004476, ENSGALG00000006563, ENSGALG00000011823, ENSGALG00000004893, ENSGALG00000009241, ENSGALG00000009957, ENSGALG00000005135, ENSGALG00000024449, ENSGALG00000027838,…	575	864	8847	1.72737	0.000288084	1.51644e-05	0.000102059
GOTERM_BP_FAT	GO:0051240~positive regulation of multicellular organismal process	81	10.3053	3.05061e-07	ENSGALG00000001416, ENSGALG00000015022, ENSGALG00000012290, ENSGALG00000010770, ENSGALG00000004519, ENSGALG00000001840, ENSGALG00000024171, ENSGALG00000002555, ENSGALG00000001412, ENSGALG00000004893, ENSGALG00000009241, ENSGALG00000003138, ENSGALG00000005135, ENSGALG00000024449, ENSGALG00000027838, ENSGALG00000011962, ENSGALG00000014496, ENSGALG00000027093, ENSGALG00000014872, ENSGALG00000014873,…	575	703	8847	1.77279	0.00165145	6.12137e-05	0.000585453
GOTERM_BP_FAT	GO:0060284~regulation of cell development	58	7.37913	7.20857e-07	ENSGALG00000008473, ENSGALG00000015022, ENSGALG00000012290, ENSGALG00000017295, ENSGALG00000004519, ENSGALG00000002556, ENSGALG00000003324, ENSGALG00000002555, ENSGALG00000004476, ENSGALG00000001412, ENSGALG00000006563, ENSGALG00000009241, ENSGALG00000005135, ENSGALG00000027838, ENSGALG00000000227, ENSGALG00000011962, ENSGALG00000003137, ENSGALG00000006751, ENSGALG00000003473, ENSGALG00000026033,…	575	452	8847	1.97432	0.00389799	0.000139476	0.00138342
GOTERM_BP_FAT	GO:0045595~regulation of cell differentiation	87	11.0687	1.16819e-06	ENSGALG00000008473, ENSGALG00000015022, ENSGALG00000012290, ENSGALG00000017295, ENSGALG00000010770, ENSGALG00000004519, ENSGALG00000002556, ENSGALG00000003324, ENSGALG00000002555, ENSGALG00000001412, ENSGALG00000004476, ENSGALG00000006563, ENSGALG00000004893, ENSGALG00000011823, ENSGALG00000009241, ENSGALG00000005135, ENSGALG00000027838, ENSGALG00000024449, ENSGALG00000000227, ENSGALG00000003137,…	575	799	8847	1.67533	0.00630928	0.000210953	0.0022419
GOTERM_BP_FAT	GO:0006952~defense response	65	8.26972	2.79613e-06	ENSGALG00000002016, ENSGALG00000020386, ENSGALG00000015022, ENSGALG00000017644, ENSGALG00000001412, ENSGALG00000002554, ENSGALG00000014124, ENSGALG00000012801, ENSGALG00000027093, ENSGALG00000004170, ENSGALG00000012550, ENSGALG00000006527, ENSGALG00000007158, ENSGALG00000006351, ENSGALG00000000769, ENSGALG00000004594, ENSGALG00000014749, ENSGALG00000024056, ENSGALG00000011885, ENSGALG00000000112,…	575	552	8847	1.81177	0.0150353	0.000388373	0.00536604
GOTERM_BP_FAT	GO:0002682~regulation of immune system process	62	7.88804	7.96502e-06	ENSGALG00000015022, ENSGALG00000000424, ENSGALG00000010770, ENSGALG00000012292, ENSGALG00000001412, ENSGALG00000003473, ENSGALG00000014124, ENSGALG00000006751, ENSGALG00000027093, ENSGALG00000014872, ENSGALG00000002452, ENSGALG00000004170, ENSGALG00000006527, ENSGALG00000007158, ENSGALG00000014804, ENSGALG00000000769, ENSGALG00000004594, ENSGALG00000014749, ENSGALG00000014659, ENSGALG00000024056,…	575	534	8847	1.7864	0.0422367	0.000937705	0.0152849
GOTERM_BP_FAT	GO:0030036~actin cytoskeleton organization	46	5.85242	9.79444e-07	ENSGALG00000002016, ENSGALG00000008667, ENSGALG00000006520, ENSGALG00000014688, ENSGALG00000028373, ENSGALG00000017644, ENSGALG00000010770, ENSGALG00000001840, ENSGALG00000001472, ENSGALG00000005750, ENSGALG00000027777, ENSGALG00000007712, ENSGALG00000013427, ENSGALG00000015148, ENSGALG00000026383, ENSGALG00000003137, ENSGALG00000004901, ENSGALG00000004900, ENSGALG00000004710, ENSGALG00000014978,…	575	326	8847	2.17104	0.00529258	0.000182971	0.00187968
GOTERM_BP_FAT	GO:0007015~actin filament organization	31	3.94402	1.0462e-05	ENSGALG00000002016, ENSGALG00000008667, ENSGALG00000014688, ENSGALG00000017644, ENSGALG00000010770, ENSGALG00000005750, ENSGALG00000007712, ENSGALG00000013427, ENSGALG00000026383, ENSGALG00000003137, ENSGALG00000004900, ENSGALG00000004710, ENSGALG00000014978, ENSGALG00000007114, ENSGALG00000016350, ENSGALG00000007582, ENSGALG00000014824, ENSGALG00000012747, ENSGALG00000015729, ENSGALG00000016602,…	575	198	8847	2.40893	0.0551068	0.00118021	0.0200761
GOTERM_BP_FAT	GO:0030029~actin filament-based process	47	5.97964	1.50356e-05	ENSGALG00000002016, ENSGALG00000008667, ENSGALG00000006520, ENSGALG00000014688, ENSGALG00000028373, ENSGALG00000017644, ENSGALG00000010770, ENSGALG00000001840, ENSGALG00000001472, ENSGALG00000005750, ENSGALG00000027777, ENSGALG00000007712, ENSGALG00000013427, ENSGALG00000015148, ENSGALG00000026383, ENSGALG00000003137, ENSGALG00000004901, ENSGALG00000004900, ENSGALG00000004710, ENSGALG00000014978,…	575	372	8847	1.94394	0.0782338	0.00162795	0.0288516
GOTERM_BP_FAT	GO:0032835~glomerulus development	12	1.52672	7.76e-06	ENSGALG00000006343, ENSGALG00000016473, ENSGALG00000012952, ENSGALG00000009020, ENSGALG00000004593, ENSGALG00000014496, ENSGALG00000012178, ENSGALG00000005209, ENSGALG00000002555, ENSGALG00000005554, ENSGALG00000002375, ENSGALG00000005936	575	35	8847	5.27523	0.0411722	0.000933871	0.0148915
GOTERM_BP_FAT	GO:0007155~cell adhesion	92	11.7048	4.34948e-11	ENSGALG00000002016, ENSGALG00000006856, ENSGALG00000013234, ENSGALG00000015022, ENSGALG00000015396, ENSGALG00000001840, ENSGALG00000015253, ENSGALG00000002555, ENSGALG00000002553, ENSGALG00000011823, ENSGALG00000017715, ENSGALG00000005135, ENSGALG00000011962, ENSGALG00000006751, ENSGALG00000006038, ENSGALG00000006822, ENSGALG00000026862, ENSGALG00000028567, ENSGALG00000004170, ENSGALG00000006527,…	575	701	8847	2.01929	2.35655e-07	7.85515e-08	8.34726e-08
GOTERM_BP_FAT	GO:0022610~biological adhesion	92	11.7048	5.52903e-11	ENSGALG00000002016, ENSGALG00000006856, ENSGALG00000013234, ENSGALG00000015022, ENSGALG00000015396, ENSGALG00000001840, ENSGALG00000015253, ENSGALG00000002555, ENSGALG00000002553, ENSGALG00000011823, ENSGALG00000017715, ENSGALG00000005135, ENSGALG00000011962, ENSGALG00000006751, ENSGALG00000006038, ENSGALG00000006822, ENSGALG00000026862, ENSGALG00000028567, ENSGALG00000004170, ENSGALG00000006527,…	575	704	8847	2.01068	2.99563e-07	7.48907e-08	1.0611e-07
GOTERM_BP_FAT	GO:0030155~regulation of cell adhesion	46	5.85242	8.58546e-08	ENSGALG00000002016, ENSGALG00000006775, ENSGALG00000001840, ENSGALG00000015253, ENSGALG00000002175, ENSGALG00000005750, ENSGALG00000002555, ENSGALG00000006382, ENSGALG00000014477, ENSGALG00000009626, ENSGALG00000005135, ENSGALG00000015148, ENSGALG00000027897, ENSGALG00000011962, ENSGALG00000004901, ENSGALG00000006751, ENSGALG00000007114, ENSGALG00000006038, ENSGALG00000008439, ENSGALG00000004170,…	575	300	8847	2.3592	0.000465052	2.21502e-05	0.000164767
