# Supplementary material for: Transcriptional insights into key genes and pathways controlling muscle lipid metabolism in broiler chickens
Source: BMC Genomics. 2019 Nov 15;20:863. doi: 10.1186/s12864-019-6221-0 (PMC6858653; doi:10.1186/s12864-019-6221-0)
Supplement: Supplementary file 4 — Additional file 4. The enriched pathways based on 1200 DEGs. [file 12864_2019_6221_MOESM4_ESM.xlsx]

## Sheet: Sheet1
The enriched pathways based on 1200 DEGs
#Term	Database	ID	Input number	Background number	P-Value	Corrected P-Value	Input	Hyperlink
Calcium signaling pathway	KEGG PATHWAY	gga04020	26	142	2.15372e-06	0.000228294	ENSGALG00000008177|ENSGALG00000014983|ENSGALG00000003901|ENSGALG00000004128|ENSGALG00000001573|ENSGALG00000013060|ENSGALG00000003126|ENSGALG00000001416|ENSGALG00000010013|ENSGALG00000013022|ENSGALG00000008907|ENSGALG00000008603|ENSGALG00000004930|ENSGALG00000016518|ENSGALG00000014071|ENSGALG00000016691|ENSGALG00000006642|ENSGALG00000011708|ENSGALG00000003138|ENSGALG00000020386|ENSGALG00000007681|…	http://www.genome.jp/kegg-bin/show_pathway?gga04020/gga:418212%09red/gga:374072%09red/gga:420935%09red/gga:395694%09red/gga:427721%09red/gga:428209%09red/gga:395190%09red/gga:100858928%09red/gga:427635%09red/gga:373890%09red/gga:395671%09red/gga:429211%09red/gga:416730%09red/gga:396445%09red/gga:374166%09red/gga:424116%09red/gga:772372%09red/gga:395581%09red/gga:373908%09red/gga:427212%09red/gga:…
Focal adhesion	KEGG PATHWAY	gga04510	26	165	2.30428e-05	0.00122127	ENSGALG00000009641|ENSGALG00000009621|ENSGALG00000014203|ENSGALG00000009626|ENSGALG00000002699|ENSGALG00000005678|ENSGALG00000015022|ENSGALG00000014688|ENSGALG00000010875|ENSGALG00000028567|ENSGALG00000014804|ENSGALG00000012178|ENSGALG00000011109|ENSGALG00000017179|ENSGALG00000011200|ENSGALG00000003578|ENSGALG00000016843|ENSGALG00000009360|ENSGALG00000002548|ENSGALG00000011708|ENSGALG00000000379|…	http://www.genome.jp/kegg-bin/show_pathway?gga04510/gga:396243%09red/gga:418236%09red/gga:396306%09red/gga:396000%09red/gga:374209%09red/gga:373938%09red/gga:427850%09red/gga:419031%09red/gga:395194%09red/gga:395470%09red/gga:396215%09red/gga:414837%09red/gga:396445%09red/gga:418300%09red/gga:396548%09red/gga:396133%09red/gga:418978%09red/gga:396294%09red/gga:395963%09red/gga:374128%09red/gga:395…
Cell adhesion molecules (CAMs)	KEGG PATHWAY	gga04514	17	84	4.11638e-05	0.00145445	ENSGALG00000000158|ENSGALG00000010053|ENSGALG00000014477|ENSGALG00000010875|ENSGALG00000009514|ENSGALG00000016480|ENSGALG00000009523|ENSGALG00000023580|ENSGALG00000003123|ENSGALG00000001472|ENSGALG00000015474|ENSGALG00000008656|ENSGALG00000003677|ENSGALG00000026862|ENSGALG00000001621|ENSGALG00000015902|ENSGALG00000015746	http://www.genome.jp/kegg-bin/show_pathway?gga04514/gga:768950%09red/gga:395362%09red/gga:419736%09red/gga:417050%09red/gga:424568%09red/gga:428309%09red/gga:769245%09red/gga:417171%09red/gga:395470%09red/gga:417786%09red/gga:424910%09red/gga:421960%09red/gga:396175%09red/gga:374028%09red/gga:424105%09red/gga:418476%09red/gga:396202%09red
ECM-receptor interaction	KEGG PATHWAY	gga04512	14	61	6.05367e-05	0.00160422	ENSGALG00000008439|ENSGALG00000000379|ENSGALG00000003923|ENSGALG00000010875|ENSGALG00000016480|ENSGALG00000016843|ENSGALG00000014804|ENSGALG00000008193|ENSGALG00000017272|ENSGALG00000009641|ENSGALG00000009626|ENSGALG00000011200|ENSGALG00000005974|ENSGALG00000003578	http://www.genome.jp/kegg-bin/show_pathway?gga04512/gga:396243%09red/gga:395470%09red/gga:396548%09red/gga:373987%09red/gga:396133%09red/gga:396306%09red/gga:396000%09red/gga:374209%09red/gga:421960%09red/gga:418752%09red/gga:427850%09red/gga:419031%09red/gga:414837%09red/gga:417730%09red
Phagosome	KEGG PATHWAY	gga04145	18	112	0.000327527	0.00595608	ENSGALG00000000158|ENSGALG00000008629|ENSGALG00000007001|ENSGALG00000000379|ENSGALG00000005966|ENSGALG00000008638|ENSGALG00000012821|ENSGALG00000008177|ENSGALG00000014910|ENSGALG00000016446|ENSGALG00000014659|ENSGALG00000009722|ENSGALG00000009621|ENSGALG00000008439|ENSGALG00000014804|ENSGALG00000009626|ENSGALG00000011200|ENSGALG00000000769	http://www.genome.jp/kegg-bin/show_pathway?gga04145/gga:420883%09red/gga:421939%09red/gga:396306%09red/gga:417050%09red/gga:416023%09red/gga:373987%09red/gga:421061%09red/gga:374209%09red/gga:771782%09red/gga:396526%09red/gga:418295%09red/gga:417241%09red/gga:420515%09red/gga:420571%09red/gga:420516%09red/gga:427721%09red/gga:414837%09red/gga:417730%09red
Vascular smooth muscle contraction	KEGG PATHWAY	gga04270	15	84	0.000380639	0.00595608	ENSGALG00000002016|ENSGALG00000006642|ENSGALG00000011708|ENSGALG00000002118|ENSGALG00000008907|ENSGALG00000005632|ENSGALG00000013022|ENSGALG00000001416|ENSGALG00000010013|ENSGALG00000006343|ENSGALG00000024449|ENSGALG00000014071|ENSGALG00000013060|ENSGALG00000028567|ENSGALG00000017173	http://www.genome.jp/kegg-bin/show_pathway?gga04270/gga:416730%09red/gga:396445%09red/gga:396215%09red/gga:395301%09red/gga:423037%09red/gga:418212%09red/gga:423787%09red/gga:420935%09red/gga:420022%09red/gga:373890%09red/gga:415905%09red/gga:427705%09red/gga:373908%09red/gga:395891%09red/gga:771678%09red
Neuroactive ligand-receptor interaction	KEGG PATHWAY	gga04080	29	235	0.000393326	0.00595608	ENSGALG00000004121|ENSGALG00000010013|ENSGALG00000006575|ENSGALG00000023379|ENSGALG00000015729|ENSGALG00000004128|ENSGALG00000001573|ENSGALG00000014824|ENSGALG00000003005|ENSGALG00000001416|ENSGALG00000003901|ENSGALG00000004930|ENSGALG00000009497|ENSGALG00000005936|ENSGALG00000014983|ENSGALG00000014984|ENSGALG00000006642|ENSGALG00000003138|ENSGALG00000020386|ENSGALG00000004113|ENSGALG00000015608|…	http://www.genome.jp/kegg-bin/show_pathway?gga04080/gga:422405%09red/gga:395613%09red/gga:768449%09red/gga:428209%09red/gga:395190%09red/gga:100858928%09red/gga:428708%09red/gga:101750705%09red/gga:427635%09red/gga:373890%09red/gga:429211%09red/gga:428980%09red/gga:374166%09red/gga:427339%09red/gga:772372%09red/gga:395581%09red/gga:427860%09red/gga:373908%09red/gga:427213%09red/gga:427212%09red/g…
Gap junction	KEGG PATHWAY	gga04540	12	73	0.00263615	0.034929	ENSGALG00000015729|ENSGALG00000003085|ENSGALG00000014071|ENSGALG00000012821|ENSGALG00000013060|ENSGALG00000007681|ENSGALG00000008907|ENSGALG00000012178|ENSGALG00000014873|ENSGALG00000008949|ENSGALG00000017179|ENSGALG00000017173	http://www.genome.jp/kegg-bin/show_pathway?gga04540/gga:420883%09red/gga:396252%09red/gga:418212%09red/gga:395278%09red/gga:420935%09red/gga:418978%09red/gga:427339%09red/gga:101750705%09red/gga:416730%09red/gga:395581%09red/gga:374128%09red/gga:771678%09red
Glycosaminoglycan biosynthesis - chondroitin sulfate / dermatan sulfate	KEGG PATHWAY	gga00532	4	15	0.0192345	0.202476	ENSGALG00000024056|ENSGALG00000010125|ENSGALG00000009704|ENSGALG00000026899	http://www.genome.jp/kegg-bin/show_pathway?gga00532/gga:396018%09red/gga:423952%09red/gga:422488%09red/gga:415598%09red
Steroid biosynthesis	KEGG PATHWAY	gga00100	4	15	0.0192345	0.202476	ENSGALG00000010798|ENSGALG00000009560|ENSGALG00000007493|ENSGALG00000006198	http://www.genome.jp/kegg-bin/show_pathway?gga00100/gga:422302%09red/gga:424037%09red/gga:422423%09red/gga:424661%09red
Other types of O-glycan biosynthesis	KEGG PATHWAY	gga00514	5	24	0.0210117	0.202476	ENSGALG00000013406|ENSGALG00000012442|ENSGALG00000002022|ENSGALG00000005550|ENSGALG00000015075	http://www.genome.jp/kegg-bin/show_pathway?gga00514/gga:408180%09red/gga:396121%09red/gga:396169%09red/gga:418042%09red/gga:426961%09red
Tight junction	KEGG PATHWAY	gga04530	12	103	0.0271989	0.225317	ENSGALG00000002016|ENSGALG00000015746|ENSGALG00000026862|ENSGALG00000023580|ENSGALG00000001472|ENSGALG00000009621|ENSGALG00000006520|ENSGALG00000028567|ENSGALG00000015109|ENSGALG00000001621|ENSGALG00000007565|ENSGALG00000010567	http://www.genome.jp/kegg-bin/show_pathway?gga04530/gga:396215%09red/gga:419736%09red/gga:416350%09red/gga:769245%09red/gga:396526%09red/gga:418476%09red/gga:415905%09red/gga:374028%09red/gga:424636%09red/gga:395751%09red/gga:424910%09red/gga:396211%09red
Notch signaling pathway	KEGG PATHWAY	gga04330	6	37	0.0313628	0.225317	ENSGALG00000027897|ENSGALG00000011182|ENSGALG00000002375|ENSGALG00000002922|ENSGALG00000012442|ENSGALG00000009020	http://www.genome.jp/kegg-bin/show_pathway?gga04330/gga:395820%09red/gga:770657%09red/gga:418042%09red/gga:396043%09red/gga:374031%09red/gga:395655%09red
Regulation of actin cytoskeleton	KEGG PATHWAY	gga04810	16	156	0.0316947	0.225317	ENSGALG00000012178|ENSGALG00000011708|ENSGALG00000000379|ENSGALG00000010875|ENSGALG00000020386|ENSGALG00000026383|ENSGALG00000028567|ENSGALG00000015708|ENSGALG00000002699|ENSGALG00000010770|ENSGALG00000009621|ENSGALG00000003578|ENSGALG00000017179|ENSGALG00000014983|ENSGALG00000014872|ENSGALG00000014978	http://www.genome.jp/kegg-bin/show_pathway?gga04810/gga:418978%09red/gga:427211%09red/gga:427212%09red/gga:396133%09red/gga:396445%09red/gga:395470%09red/gga:374209%09red/gga:395432%09red/gga:408047%09red/gga:396526%09red/gga:772372%09red/gga:373938%09red/gga:396515%09red/gga:396215%09red/gga:374128%09red/gga:420588%09red
GnRH signaling pathway	KEGG PATHWAY	gga04912	9	70	0.0318845	0.225317	ENSGALG00000002016|ENSGALG00000008907|ENSGALG00000014718|ENSGALG00000013060|ENSGALG00000019384|ENSGALG00000011109|ENSGALG00000014071|ENSGALG00000013022|ENSGALG00000003580	http://www.genome.jp/kegg-bin/show_pathway?gga04912/gga:416730%09red/gga:422592%09red/gga:769763%09red/gga:418212%09red/gga:386583%09red/gga:420935%09red/gga:415905%09red/gga:395891%09red/gga:427144%09red
Dorso-ventral axis formation	KEGG PATHWAY	gga04320	4	21	0.0482404	0.307063	ENSGALG00000002922|ENSGALG00000002375|ENSGALG00000001143|ENSGALG00000000521	http://www.genome.jp/kegg-bin/show_pathway?gga04320/gga:374031%09red/gga:396235%09red/gga:395655%09red/gga:415855%09red
PPAR signaling pathway	KEGG PATHWAY	gga03320	7	53	0.049246	0.307063	ENSGALG00000007114|ENSGALG00000005554|ENSGALG00000008439|ENSGALG00000005739|ENSGALG00000015425|ENSGALG00000023395|ENSGALG00000004974	http://www.genome.jp/kegg-bin/show_pathway?gga03320/gga:395706%09red/gga:415487%09red/gga:396536%09red/gga:373928%09red/gga:396219%09red/gga:404536%09red/gga:417730%09red
