# Supplementary material for: Transcriptional insights into key genes and pathways controlling muscle lipid metabolism in broiler chickens
Source: BMC Genomics. 2019 Nov 15;20:863. doi: 10.1186/s12864-019-6221-0 (PMC6858653; doi:10.1186/s12864-019-6221-0)
Supplement: Supplementary file 5 — Additional file 5. The details about RNA-seq data statistics in this study. [file 12864_2019_6221_MOESM5_ESM.xlsx]

## Sheet: Sheet1
Sample	HTG-1	HTG-2	HTG-3	HTG-4	HTG-5	HTG-6	HTG-7	HTG-8	LTG-1	LTG-2	LTG-3	LTG-4	LTG-5	LTG-6	LTG-7	LTG-8	LTG-9
Raw Reads Number	42103752	49356576	49719346	47734832	47140998	47934660	47077094	49357838	46617408	47062726	49470836	49521738	49044584	45574330	49679062	49490242	47966322
Raw Bases Number	6315562800	7403486400	7457901900	7160224800	7071149700	7190199000	7061564100	7403675700	6992611200	7059408900	7420625400	7428260700	7356687600	6836149500	7451859300	7423536300	7194948300
Clean Reads Number	40848220	47902620	47564080	46118612	44546848	45950466	45350340	47660068	44824482	45686590	47700328	47718744	47431292	44170428	47690010	47823976	46378406
Clean Reads Rate(%)	97.02	97.05	95.67	96.61	94.5	95.86	96.33	96.56	96.15	97.08	96.42	96.36	96.71	96.92	96	96.63	96.69
Clean Bases Number	6127233000	7185393000	7134612000	6917791800	6682027200	6892569900	6802551000	7149010200	6723672300	6852988500	7155049200	7157811600	7114693800	6625564200	7153501500	7173596400	6956760900
Low-quality Reads Number	535892	608100	682236	691230	584008	580048	650988	666856	632552	607186	592072	543662	548172	575948	551110	520244	576106
Low-quality Reads Rate(%)	1.27	1.23	1.37	1.45	1.24	1.21	1.38	1.35	1.36	1.29	1.2	1.1	1.12	1.26	1.11	1.05	1.2
Ns Reads Number	185400	188696	232234	207790	190236	189604	206410	213274	217152	196778	195458	193914	184044	191358	188612	160502	191114
Ns Reads Rate(%)	0.44	0.38	0.46	0.43	0.4	0.39	0.43	0.43	0.46	0.41	0.39	0.39	0.37	0.42	0.38	0.32	0.4
Adapter Contaminated Reads Number	534240	657160	1240796	717200	1819906	1214542	869356	817640	943222	572172	982978	1065418	881076	636596	1249330	985520	820696
Adapter Contaminated Reads Rate(%)	1.27	1.33	2.5	1.5	3.86	2.53	1.85	1.66	2.02	1.22	1.99	2.15	1.8	1.4	2.52	1.99	1.71
Raw Q30 Bases Rate(%)	91.9	91.46	91.35	91.42	92.24	89.69	90.46	90.54	92.08	91.81	92.03	92.89	92.32	91.42	92.73	93.35	91.36
Clean Q30 Bases Rate(%)	92.56	92.06	92.05	92.15	92.87	90.2	91.11	91.19	92.8	92.48	92.65	93.47	92.89	92.06	93.3	93.9	91.95
Mapping rate(%)	0.8824	0.8812	0.8728	0.8732	0.876	0.8707	0.8732	0.8797	0.8655	0.8708	0.8776	0.8677	0.8641	0.864	0.8705	0.8727	0.861
