# Supplementary material for: Transcriptional insights into key genes and pathways controlling muscle lipid metabolism in broiler chickens
Source: BMC Genomics. 2019 Nov 15;20:863. doi: 10.1186/s12864-019-6221-0 (PMC6858653; doi:10.1186/s12864-019-6221-0)
Supplement: Supplementary file 6 — Additional file 6. The specific primers for qPCR in this study. [file 12864_2019_6221_MOESM6_ESM.xlsx]

## Sheet: Sheet1
The specific primers for qRT-PCR in this study
Gene	Sequence	Product size (bp)	Accession NO.
FABP4	F:5'-GGGGTTTGCTACCAGGAAGATG-3'	276	NM_204290.1
	R:5'-CATTCCACCAGCAGGTTCCC-3'
FABP5	F:5'-AAATGGGAAGCATGGCGAAAC-3'	265	NM_001006346.1
	R:5'-TCACATTCCACCACCAACTGT-3'
ELOV7	F:5'-GGCCACTCATGTCTTCACCT-3'	245	NM_001197310.1
	R:5'-TGTAGGCGACCTCGAGTAGT-3'
ADIPOQ	F:5'-AGCAGAACCACTACGACAGC-3'	166	NM_206991.1
	R:5'-ACGTTGTTCTCCTGGAACTGG-3'
CIDEC	F:5'-GTCTCTGCCAGTGCTTCCAT-3'	224	NM_001277678.1
	R:5'-AAGAAAGCCTCCGTCTCCAC-3'
PLIN1	F:GCCAAGGAGAACGTGCT	142	NM_001127439.1
	R:TCACTCCCTGCTCATAGACC
PPARG	5'-CCAGCGACATCGACCAGTTA-3'	182	NM_001001460.1
	5'-TCCCATCCTTAAAGAGTTCA-3'
SCD	F:5'-GGCTGACAAAGTGGTGATG-3'	137	NM_204890.1
	R:5'-GGATGGCTGGAATGAAGA-3'
LPL	F: 5’-AGGAGAAGAGGCAGCAATA-3’	222	NM_205282.1
	R:5’-AAAGCCAGCAGCAGATAAG-3’
CD36	F:5'-TACCAGACCAGTAAGACCGTGAAGG-3’	156	NM_001030731
	R:5'-AATGTCTAGGACTCCAGCCAGTGT-3’
DHCR24	F:5'-GAGAGACAGGTTGTTCGCGT-3'	183	NM_001031288.1
	R:5'- GCAGGTGTGTTGGAAAAGCC-3'
NSDHL	F:5'-CTGGGCTTTCATGTCCCGTA-3'	176	XM_420279.5
	R:5'-TTCCAGCTAATGCTACCCGC-3'
MSMO1	F:5'- CCTCTGGAAACGCTCATCCT-3'	185	NM_001006438.1
	R:5'-TGAAAACGGGCTCCAGCATA-3'
CH25H	F:5'- CTTGGAATGATGGTGCCTTGC-3'	157	NM_001277354
	R:5'-GCAGGCAAACTCCTACTTGC-3'
LSS	F:5'-CTATCTCTGGCTGGGCCTTG-3'	104	NM_001006514.2
	R:5'-GGGCTTCTGCCTCCAAGAAT-3'
18S	F:5'-CCGGACACGGACAGGATTGACA-3’	94	EU144021
	R:5'-CAGACAAATCGCTCCACCAACTAAG-3’

## Sheet: Sheet2
The specific primers for qRT-PCR in this study
Gene	Sequence	Product size (bp)	Accession NO.
ADIPOQ	F:5'-AGCAGAACCACTACGACAGC-3'	166	NM_206991.1
	R:5'-ACGTTGTTCTCCTGGAACTGG-3'
APOA1	F:5'-AGTTCGAGTCCTCTGCTGTG-3'	232	NM_205525.4
	R:5'-GTCCACTTGGCGGAGAACTG-3'
CD36	F:5'-TACCAGACCAGTAAGACCGTGAAGG-3’	156	NM_001030731
	R:5'-AATGTCTAGGACTCCAGCCAGTGT-3’
CH25H	F:5'- CTTGGAATGATGGTGCCTTGC-3'	157	NM_001277354
	R:5'-GCAGGCAAACTCCTACTTGC-3'
CIDEC	F:5'-GTCTCTGCCAGTGCTTCCAT-3'	224	NM_001277678.1
	R:5'-AAGAAAGCCTCCGTCTCCAC-3'
DHCR24	F:5'-GAGAGACAGGTTGTTCGCGT-3'	183	NM_001031288.1
	R:5'- GCAGGTGTGTTGGAAAAGCC-3'
ELOV7	F:5'-GGCCACTCATGTCTTCACCT-3'	245	NM_001197310.1
	R:5'-TGTAGGCGACCTCGAGTAGT-3'
FABP4	F:5'-GGGGTTTGCTACCAGGAAGATG-3'	276	NM_204290.1
	R:5'-CATTCCACCAGCAGGTTCCC-3'
FABP5	F:5'-AAATGGGAAGCATGGCGAAAC-3'	265	NM_001006346.1
	R:5'-TCACATTCCACCACCAACTGT-3'
LPL	F: 5’-AGGAGAAGAGGCAGCAATA-3’	222	NM_205282.1
	R:5’-AAAGCCAGCAGCAGATAAG-3’
LSS	F:5'-CTATCTCTGGCTGGGCCTTG-3'	104	NM_001006514.2
	R:5'-GGGCTTCTGCCTCCAAGAAT-3'
MSMO1	F:5'- CCTCTGGAAACGCTCATCCT-3'	185	NM_001006438.1
	R:5'-TGAAAACGGGCTCCAGCATA-3'
NSDHL	F:5'-CTGGGCTTTCATGTCCCGTA-3'	176	XM_420279.5
	R:5'-TTCCAGCTAATGCTACCCGC-3'
PLIN1	F:GCCAAGGAGAACGTGCT	142	NM_001127439.1
	R:TCACTCCCTGCTCATAGACC
PPARG	5'-CCAGCGACATCGACCAGTTA-3'	182	NM_001001460.1
	5'-TCCCATCCTTAAAGAGTTCA-3'
SCD	F:5'-GGCTGACAAAGTGGTGATG-3'	137	NM_204890.1
	R:5'-GGATGGCTGGAATGAAGA-3'
18S	F:5'-CCGGACACGGACAGGATTGACA-3’	94	EU144021
	R:5'-CAGACAAATCGCTCCACCAACTAAG-3’
HPRT1	F:5'-GGGGATGACCTCTCAACCTT-3'	228	NM_204848.1
	R:5'-GTCGAGGGCGTATCCAACAA-3'
